# Supplementary material for: Multidrug-Resistant Proteus mirabilis Strain with Cointegrate Plasmid
Source: Microorganisms. 2020 Nov 12;8(11):1775. doi: 10.3390/microorganisms8111775 (PMC7696407; doi:10.3390/microorganisms8111775)
Supplement: Supplementary file 1 [file microorganisms-08-01775-s001.zip]

Archive with 2 entries (2 files):
- suppl_table_S2.txt
- suppl_table_s1.xlsx
