# Supplementary material for: Multidrug-Resistant Proteus mirabilis Strain with Cointegrate Plasmid
Source: Microorganisms. 2020 Nov 12;8(11):1775. doi: 10.3390/microorganisms8111775 (PMC7696407; doi:10.3390/microorganisms8111775)
Supplement: Supplementary file 1 [file microorganisms-08-01775-s001.zip › suppl_table_S2.txt]

RID: RY7M0XYN114	
Job Title: 2 length=71448 depth=1.02x circular=true 				
Program: BLASTN 
Query: CriePir89 plasmid length=71448 depth=1.02x circular=true ID: lcl|Query_19445(dna) Length: 71448
Subject:CriePir75 plasmid length=79562 depth=1.52x circular=true ID: lcl|Query_19447(dna) Length: 79562
	
Sequences producing significant alignments:
                                                                  Max    Total Query   E   Per.                  
Description                                                       Score  Score cover Value Ident  Accession        
CriePir75 plasmid length=79562 depth=1.52x circular=true                          15186  71202 31%   0.0   99.99  Query_19447      

Alignments:
>CriePir75 plasmid length=79562 depth=1.52x circular=true
Sequence ID: Query_19447 Length: 79562 
Range 1: 1 to 8226

Score:15186 bits(8223), Expect:0.0, 
Identities:8225/8226(99%),  Gaps:0/8226(0%), Strand: Plus/Plus

Query  1     GTGACTGATCTTCACCAAACGTATTACCGCCAGGTAAAGAACCCGAATCCGGTGTTTACA  60
             ||||||||||||||||||||||||||||||||||||||||||||||||||||||||||||
Sbjct  1     GTGACTGATCTTCACCAAACGTATTACCGCCAGGTAAAGAACCCGAATCCGGTGTTTACA  60

Query  61    CCCCGTGAAGGTGCAGGAACGCTGAAGTTCTGCGAAAAACTGATGGAAAAGGCGGTGGGC  120
             ||||||||||||||||||||||||||||||||||||||||||||||||||||||||||||
Sbjct  61    CCCCGTGAAGGTGCAGGAACGCTGAAGTTCTGCGAAAAACTGATGGAAAAGGCGGTGGGC  120

Query  121   TTCACTTCCCGTTTTGATTTCGCCATTCATGTGGCGCATGCCCGTTCGCGTGGTCTGCGT  180
             ||||||||||||||||||||||||||||||||||||||||||||||||||||||||||||
Sbjct  121   TTCACTTCCCGTTTTGATTTCGCCATTCATGTGGCGCATGCCCGTTCGCGTGGTCTGCGT  180

Query  181   CGACGCATGCCACCAGTGCTGCGTCGACGGGCTATTGATGCGCTCCTGCAGGGGCTGTGT  240
             ||||||||||||||||||||||||||||||||||||||||||||||||||||||||||||
Sbjct  181   CGACGCATGCCACCAGTGCTGCGTCGACGGGCTATTGATGCGCTCCTGCAGGGGCTGTGT  240

Query  241   TTCCACTATGACCCGCTGGCCAACCGCGTCCAGTGCTCCATCACCACGCTGGCCATTGAG  300
             ||||||||||||||||||||||||||||||||||||||||||||||||||||||||||||
Sbjct  241   TTCCACTATGACCCGCTGGCCAACCGCGTCCAGTGCTCCATCACCACGCTGGCCATTGAG  300

Query  301   TGCGGACTGGCGACGGAGTCTGCTGCCGGAAAACTCTCCATCACCCGTGCCACCCGGGCC  360
             ||||||||||||||||||||||||||||||||||||||||||||||||||||||||||||
Sbjct  301   TGCGGACTGGCGACGGAGTCTGCTGCCGGAAAACTCTCCATCACCCGTGCCACCCGGGCC  360

Query  361   CTGACGTTCCTGTCAGAGCTGGGACTGATTACCTACCAGACGGAATATGACCCGCTTATC  420
             ||||||||||||||||||||||||||||||||||||||||||||||||||||||||||||
Sbjct  361   CTGACGTTCCTGTCAGAGCTGGGACTGATTACCTACCAGACGGAATATGACCCGCTTATC  420

Query  421   GGGTGCTACATTCCGACCGATATCACGTTCACATCTGCACTGTTTGCTGCCCTCGATGTA  480
             ||||||||||||||||||||||||||||||||||||||||||||||||||||||||||||
Sbjct  421   GGGTGCTACATTCCGACCGATATCACGTTCACATCTGCACTGTTTGCTGCCCTCGATGTA  480

Query  481   TCAGAGGAGGCAGTGGCCGCCGCGCGCCGCAGCCGTGTGGTATGGGAAAACAAACAACGC  540
             ||||||||||||||||||||||||||||||||||||||||||||||||||||||||||||
Sbjct  481   TCAGAGGAGGCAGTGGCCGCCGCGCGCCGCAGCCGTGTGGTATGGGAAAACAAACAACGC  540

Query  541   AAAAAGCAGGGGCTGGATACCCTGGGCATGGATGAACTGATAGCGAAAGCCTGGCGTTTT  600
             ||||||||||||||||||||||||||||||||||||||||||||||||||||||||||||
Sbjct  541   AAAAAGCAGGGGCTGGATACCCTGGGCATGGATGAACTGATAGCGAAAGCCTGGCGTTTT  600

Query  601   GTTCGTGAGCGTTTTCGCAGTTATCAGACAGAGCTTAAGTCCCGGGGAATAAAGCGTGCC  660
             ||||||||||||||||||||||||||||||||||||||||||||||||||||||||||||
Sbjct  601   GTTCGTGAGCGTTTTCGCAGTTATCAGACAGAGCTTAAGTCCCGGGGAATAAAGCGTGCC  660

Query  661   CGTGCGCGTCGTGATGCGGACAGGGAACGTCAGGATATTGTCACCCTGGTGAAACGGCAG  720
             ||||||||||||||||||||||||||||||||||||||||||||||||||||||||||||
Sbjct  661   CGTGCGCGTCGTGATGCGGACAGGGAACGTCAGGATATTGTCACCCTGGTGAAACGGCAG  720

Query  721   CTGACGCGCGAAATCGCGGAAGGGCGCTTCACTGCCAATCGTGAGGCGGTAAAACGCGAA  780
             ||||||||||||||||||||||||||||||||||||||||||||||||||||||||||||
Sbjct  721   CTGACGCGCGAAATCGCGGAAGGGCGCTTCACTGCCAATCGTGAGGCGGTAAAACGCGAA  780

Query  781   GTTGAGCGTCGTGTGAAGGAGCGCATGATTCTGTCACGTAACCGTAATTACAGCCGGCTG  840
             ||||||||||||||||||||||||||||||||||||||||||||||||||||||||||||
Sbjct  781   GTTGAGCGTCGTGTGAAGGAGCGCATGATTCTGTCACGTAACCGTAATTACAGCCGGCTG  840

Query  841   GCCACAGCTTCCCCCTGAAAGTGACCTCCTCTGAATAATCCGGCCTGCGCCGGAGGCTTC  900
             ||||||||||||||||||||||||||||||||||||||||||||||||||||||||||||
Sbjct  841   GCCACAGCTTCCCCCTGAAAGTGACCTCCTCTGAATAATCCGGCCTGCGCCGGAGGCTTC  900

Query  901   CGCACGTCTGAAGCCCGACAGCGCACAAAAAATCAGCACCACATACAAAAAACAACCTCA  960
             ||||||||||||||||||||||||||||||||||||||||||||||||||||||||||||
Sbjct  901   CGCACGTCTGAAGCCCGACAGCGCACAAAAAATCAGCACCACATACAAAAAACAACCTCA  960

Query  961   TCATCCAGCTTCTGGTGCATCCGGcccccccTGTTTTCGATACAAAACACGCCTCACAGA  1020
             ||||||||||||||||||||||||||||||||||||||||||||||||||||||||||||
Sbjct  961   TCATCCAGCTTCTGGTGCATCCGGCCCCCCCTGTTTTCGATACAAAACACGCCTCACAGA  1020

Query  1021  CGGGGAATTTTGCTTATCCACATTTAACTGCAAGGGACTTCCCCATAAGGTTACAACCGT  1080
             ||||||||||||||||||||||||||||||||||||||||||||||||||||||||||||
Sbjct  1021  CGGGGAATTTTGCTTATCCACATTTAACTGCAAGGGACTTCCCCATAAGGTTACAACCGT  1080

Query  1081  TCATGTCATAAAGCGCCAGCCGCCAGTCTTACAGGGTGCAATGTATCTTTTAAACACCTG  1140
             ||||||||||||||||||||||||||||||||||||||||||||||||||||||||||||
Sbjct  1081  TCATGTCATAAAGCGCCAGCCGCCAGTCTTACAGGGTGCAATGTATCTTTTAAACACCTG  1140

Query  1141  TTTATATCTCCTTTAAACTACTTAATTACATTCATTTAAAAAGAAAACCTATTCACTGCC  1200
             ||||||||||||||||||||||||||||||||||||||||||||||||||||||||||||
Sbjct  1141  TTTATATCTCCTTTAAACTACTTAATTACATTCATTTAAAAAGAAAACCTATTCACTGCC  1200

Query  1201  TGTCCTGTGGACAGACAGATATGCACCTCCCACCGCAAGCGGCGGGCCCCGACCGGAGCC  1260
             ||||||||||||||||||||||||||||||||||||||||||||||||||||||||||||
Sbjct  1201  TGTCCTGTGGACAGACAGATATGCACCTCCCACCGCAAGCGGCGGGCCCCGACCGGAGCC  1260

Query  1261  ACTTTAGTTACAACACACAAAACCAACCTCCAGAAAAACCCCGAACCAGCGCAGAACTGA  1320
             ||||||||||||||||||||||||||||||||||||||||||||||||||||||||||||
Sbjct  1261  ACTTTAGTTACAACACACAAAACCAACCTCCAGAAAAACCCCGAACCAGCGCAGAACTGA  1320

Query  1321  AACCACAAAGCCCCTCCCTCATAACTGAAAAGCGGCCCCGCCCCGGCCCAAAGGGCCGGA  1380
             ||||||||||||||||||||||||||||||||||||||||||||||||||||||||||||
Sbjct  1321  AACCACAAAGCCCCTCCCTCATAACTGAAAAGCGGCCCCGCCCCGGCCCAAAGGGCCGGA  1380

Query  1381  ACAGAGTCGCTTTTAATTATGAATGTTGTAACTACATCTTCATCGCTGTCAGTCTTCTCG  1440
             ||||||||||||||||||||||||||||||||||||||||||||||||||||||||||||
Sbjct  1381  ACAGAGTCGCTTTTAATTATGAATGTTGTAACTACATCTTCATCGCTGTCAGTCTTCTCG  1440

Query  1441  CTGGAAGTTCTCAGTACACGCTCGTAAGCGGCCCTCACGGCCCGCTAACGCGGAGATACG  1500
             ||||||||||||||||||||||||||||||||||||||||||||||||||||||||||||
Sbjct  1441  CTGGAAGTTCTCAGTACACGCTCGTAAGCGGCCCTCACGGCCCGCTAACGCGGAGATACG  1500

Query  1501  CCCCGACTTCGGGTAAACCCTCGTCGGGACCACTCCGACCGCGCACAGAAGCTCTCTCAT  1560
             ||||||||||||||||||||||||||||||||||||||||||||||||||||||||||||
Sbjct  1501  CCCCGACTTCGGGTAAACCCTCGTCGGGACCACTCCGACCGCGCACAGAAGCTCTCTCAT  1560

Query  1561  GGCTGAAAGCGGGTATGGTCTGGCAGGGCTGGGGATGGGTAAGGTGAAATCTATCAATCA  1620
             ||||||||||||||||||||||||||||||||||||||||||||||||||||||||||||
Sbjct  1561  GGCTGAAAGCGGGTATGGTCTGGCAGGGCTGGGGATGGGTAAGGTGAAATCTATCAATCA  1620

Query  1621  GTACCGGCTTACGCCGGGCTTCGGCGGTTTTACTCCTGTATCATATGAAACAACAGAGTG  1680
             ||||||||||||||||||||||||||||||||||||||||||||||||||||||||||||
Sbjct  1621  GTACCGGCTTACGCCGGGCTTCGGCGGTTTTACTCCTGTATCATATGAAACAACAGAGTG  1680

Query  1681  CCGCCTTCCATGCCGCTGATGCGGCATATCCTGGTAACGATATCTGAATTGTTATACATG  1740
             ||||||||||||||||||||||||||||||||||||||||||||||||||||||||||||
Sbjct  1681  CCGCCTTCCATGCCGCTGATGCGGCATATCCTGGTAACGATATCTGAATTGTTATACATG  1740

Query  1741  TGTATATACGTGGTAATGACAAAAATAGGACAAGTTAAAAATTTACAGGCGATGCAATGA  1800
             ||||||||||||||||||||||||||||||||||||||||||||||||||||||||||||
Sbjct  1741  TGTATATACGTGGTAATGACAAAAATAGGACAAGTTAAAAATTTACAGGCGATGCAATGA  1800

Query  1801  TTCAAACACGTAATCAATATCTGCAGTTTATGCTGGTTATGCTGGCTGCATGGGGCATTA  1860
             ||||||||||||||||||||||||||||||||||||||||||||||||||||||||||||
Sbjct  1801  TTCAAACACGTAATCAATATCTGCAGTTTATGCTGGTTATGCTGGCTGCATGGGGCATTA  1860

Query  1861  GTTGGGGAGCCAGATTTGTCATGGAGCAGGCCGTTCTGCTTTATGGATCAGGAAAAAACT  1920
             ||||||||||||||||||||||||||||||||||||||||||||||||||||||||||||
Sbjct  1861  GTTGGGGAGCCAGATTTGTCATGGAGCAGGCCGTTCTGCTTTATGGATCAGGAAAAAACT  1920

Query  1921  ATTTGTTCTTCAGTCATGGTACTGTTCTGATGTACCTGCTGTGTGTTTTCCTGGTATACC  1980
             ||||||||||||||||||||||||||||||||||||||||||||||||||||||||||||
Sbjct  1921  ATTTGTTCTTCAGTCATGGTACTGTTCTGATGTACCTGCTGTGTGTTTTCCTGGTATACC  1980

Query  1981  GCCGTTGGATAGCTCCGCTACCGGTCGTTGGTCAGCTGCGCAACGTTGGCGTACCGTGGC  2040
             ||||||||||||||||||||||||||||||||||||||||||||||||||||||||||||
Sbjct  1981  GCCGTTGGATAGCTCCGCTACCGGTCGTTGGTCAGCTGCGCAACGTTGGCGTACCGTGGC  2040

Query  2041  TGGTCGGTGCGATGGCCGTGGTGTATGTCGGTGTATTTCTGCTCGGTAAGGCGCTGGCTC  2100
             ||||||||||||||||||||||||||||||||||||||||||||||||||||||||||||
Sbjct  2041  TGGTCGGTGCGATGGCCGTGGTGTATGTCGGTGTATTTCTGCTCGGTAAGGCGCTGGCTC  2100

Query  2101  TGCCTGCTGAGCCATTTATGACGAAACTTTTTGCCGATAAGTCCATACCTGACGTGATCC  2160
             ||||||||||||||||||||||||||||||||||||||||||||||||||||||||||||
Sbjct  2101  TGCCTGCTGAGCCATTTATGACGAAACTTTTTGCCGATAAGTCCATACCTGACGTGATCC  2160

Query  2161  TGACGTTGCTGACCATCTTTATCCTTGCCCCGTTGAATGAGGAAACGCTGTTCCGGGGGA  2220
             ||||||||||||||||||||||||||||||||||||||||||||||||||||||||||||
Sbjct  2161  TGACGTTGCTGACCATCTTTATCCTTGCCCCGTTGAATGAGGAAACGCTGTTCCGGGGGA  2220

Query  2221  TTATGCTGAACGTCTTCCGTTCACGGTACTGCTGGACGATGTGGCTGGGGGCGCTGATAA  2280
             ||||||||||||||||||||||||||||||||||||||||||||||||||||||||||||
Sbjct  2221  TTATGCTGAACGTCTTCCGTTCACGGTACTGCTGGACGATGTGGCTGGGGGCGCTGATAA  2280

Query  2281  CGTCGTTGTTGTTCGTCGCCGCGCACAGCCAGTATCAGAACCTGCTGACACTGGCAGAAC  2340
             ||||||||||||||||||||||||||||||||||||||||||||||||||||||||||||
Sbjct  2281  CGTCGTTGTTGTTCGTCGCCGCGCACAGCCAGTATCAGAACCTGCTGACACTGGCAGAAC  2340

Query  2341  TGTTCCTGGTGGGGTTGATTACATCAGTGGCCAGGATCAGAAGTGGTGGCCTGCTGCTGC  2400
             ||||||||||||||||||||||||||||||||||||||||||||||||||||||||||||
Sbjct  2341  TGTTCCTGGTGGGGTTGATTACATCAGTGGCCAGGATCAGAAGTGGTGGCCTGCTGCTGC  2400

Query  2401  CGGTATTGCTGCATATGGAAGCAACCACGCTGGGTTTACTGTTTGGTTGAAAGTTATATT  2460
             ||||||||||||||||||||||||||||||||||||||||||||||||||||||||||||
Sbjct  2401  CGGTATTGCTGCATATGGAAGCAACCACGCTGGGTTTACTGTTTGGTTGAAAGTTATATT  2460

Query  2461  TTTATTAAACATTGTGCGTTAAAGCCTGGTGTGtttttttAGTGGATGTTATATTTAAAT  2520
             ||||||||||||||||||||||||||||||||||||||||||||||||||||||||||||
Sbjct  2461  TTTATTAAACATTGTGCGTTAAAGCCTGGTGTGTTTTTTTAGTGGATGTTATATTTAAAT  2520

Query  2521  ATAACTTTTATGGAGGTGAAGAATGCATACCACCCGACTGAAGAGGGTTGGCGGCTCAGT  2580
             ||||||||||||||||||||||||||||||||||||||||||||||||||||||||||||
Sbjct  2521  ATAACTTTTATGGAGGTGAAGAATGCATACCACCCGACTGAAGAGGGTTGGCGGCTCAGT  2580

Query  2581  TATGCTGACCGTCCCACCGGCACTGCTGAATGCGCTGTCTCTGGGCACAGATAATGAAGT  2640
             ||||||||||||||||||||||||||||||||||||||||||||||||||||||||||||
Sbjct  2581  TATGCTGACCGTCCCACCGGCACTGCTGAATGCGCTGTCTCTGGGCACAGATAATGAAGT  2640

Query  2641  TGGCATGGTCATTGATAATGGCCGGCTGATTGTTGAGCCGTACAGACGCCCGCAATATTC  2700
             ||||||||||||||||||||||||||||||||||||||||||||||||||||||||||||
Sbjct  2641  TGGCATGGTCATTGATAATGGCCGGCTGATTGTTGAGCCGTACAGACGCCCGCAATATTC  2700

Query  2701  ACTGGCTGAGCTACTGGCACAGTGTGATCCGAATGCTGAAATATCAGCTGAAGAACGAGA  2760
             ||||||||||||||||||||||||||||||||||||||||||||||||||||||||||||
Sbjct  2701  ACTGGCTGAGCTACTGGCACAGTGTGATCCGAATGCTGAAATATCAGCTGAAGAACGAGA  2760

Query  2761  ATGGCTGGATGCACCGGCGACTGGTCAGGAGGAAATCTGACATGGAAAGAGGGGAAATCT  2820
             ||||||||||||||||||||||||||||||||||||||||||||||||||||||||||||
Sbjct  2761  ATGGCTGGATGCACCGGCGACTGGTCAGGAGGAAATCTGACATGGAAAGAGGGGAAATCT  2820

Query  2821  GGCTTGTCTCGCTTGATCCTACCGCAGGTCATGAGCAGCAGGGAACGCGGCCGGTGCTGA  2880
             ||||||||||||||||||||||||||||||||||||||||||||||||||||||||||||
Sbjct  2821  GGCTTGTCTCGCTTGATCCTACCGCAGGTCATGAGCAGCAGGGAACGCGGCCGGTGCTGA  2880

Query  2881  TTGTCACACCGGCGGCCTTTAATCGCGTGACCCGCCTGCCTGTTGTTGTGCCCGTAACCA  2940
             ||||||||||||||||||||||||||||||||||||||||||||||||||||||||||||
Sbjct  2881  TTGTCACACCGGCGGCCTTTAATCGCGTGACCCGCCTGCCTGTTGTTGTGCCCGTAACCA  2940

Query  2941  GCGGAGGCAATTTTGCCCGCACTGCCGGCTTTGCGGTGTCGTTGGATGGTGTTGGCATAC  3000
             ||||||||||||||||||||||||||||||||||||||||||||||||||||||||||||
Sbjct  2941  GCGGAGGCAATTTTGCCCGCACTGCCGGCTTTGCGGTGTCGTTGGATGGTGTTGGCATAC  3000

Query  3001  GTACCACAGGTGTTGTACGTTGCGATCAACCCCGGACAATTGATATGAAAGCACGGGGCG  3060
             ||||||||||||||||||||||||||||||||||||||||||||||||||||||||||||
Sbjct  3001  GTACCACAGGTGTTGTACGTTGCGATCAACCCCGGACAATTGATATGAAAGCACGGGGCG  3060

Query  3061  GAAAACGACTCGAACGGGTTCCGGAGACTATCATGAACGAAGTTCTTGGCCGCCTGTCCA  3120
             ||||||||||||||||||||||||||||||||||||||||||||||||||||||||||||
Sbjct  3061  GAAAACGACTCGAACGGGTTCCGGAGACTATCATGAACGAAGTTCTTGGCCGCCTGTCCA  3120

Query  3121  CTATTCTGACTTGAACATGGGGTTTGAGGGGCAACTGGATGAAAACGTACGATTTAGGGC  3180
             ||||||||||||||||||||||||||||||||||||||||||||||||||||||||||||
Sbjct  3121  CTATTCTGACTTGAACATGGGGTTTGAGGGGCAACTGGATGAAAACGTACGATTTAGGGC  3180

Query  3181  ACTAAAACCGCTGTTGTCCCACCATTCTGGTGATTCCCAAACGTTATTTGGCTAAAAGGG  3240
             ||||||||||||||||||||||||||||||||||||||||||||||||||||||||||||
Sbjct  3181  ACTAAAACCGCTGTTGTCCCACCATTCTGGTGATTCCCAAACGTTATTTGGCTAAAAGGG  3240

Query  3241  GTCGGTTCCGGCTGAGGGCGAAATGACACCCTAAGCTTTCGGTTCCTTGGGCCAAAGATA  3300
             ||||||||||||||||||||||||||||||||||||||||||||||||||||||||||||
Sbjct  3241  GTCGGTTCCGGCTGAGGGCGAAATGACACCCTAAGCTTTCGGTTCCTTGGGCCAAAGATA  3300

Query  3301  TTCGCCAGTCAGTAGAATGTGCGCCCAGCCCAATGGGGATATGTGGGGAAGAAATTCAGG  3360
             ||||||||||||||||||||||||||||||||||||||||||||||||||||||||||||
Sbjct  3301  TTCGCCAGTCAGTAGAATGTGCGCCCAGCCCAATGGGGATATGTGGGGAAGAAATTCAGG  3360

Query  3361  GGGAACATCCAACCCTTCGTTCCGCCGCTCCGTGACGGCATGACCAAGATGGACGGTATT  3420
             ||||||||||||||||||||||||||||||||||||||||||||||||||||||||||||
Sbjct  3361  GGGAACATCCAACCCTTCGTTCCGCCGCTCCGTGACGGCATGACCAAGATGGACGGTATT  3420

Query  3421  CCAGTAAATGATCACCGCAGTCAATAAATTGAGCCCAGCGATTCGGTAGTGCTGCCCCTC  3480
             ||||||||||||||||||||||||||||||||||||||||||||||||||||||||||||
Sbjct  3421  CCAGTAAATGATCACCGCAGTCAATAAATTGAGCCCAGCGATTCGGTAGTGCTGCCCCTC  3480

Query  3481  TGTCGTGCGATCGCGAATTTCCCCCTGCCTCCCGATACGGAGCGCATTTTTGAGCGCATG  3540
             ||||||||||||||||||||||||||||||||||||||||||||||||||||||||||||
Sbjct  3481  TGTCGTGCGATCGCGAATTTCCCCCTGCCTCCCGATACGGAGCGCATTTTTGAGCGCATG  3540

Query  3541  GTGGGCCTCTCCCTTGTTAAGACCGATCTGAGCACGCCGCTGCATGTCCGTATCCAGGAT  3600
             ||||||||||||||||||||||||||||||||||||||||||||||||||||||||||||
Sbjct  3541  GTGGGCCTCTCCCTTGTTAAGACCGATCTGAGCACGCCGCTGCATGTCCGTATCCAGGAT  3600

Query  3601  CCACTCAATAATGAAAAGGGTCCGTTCAATACGACCAACTTCACGAAGCGCAACTGCAAG  3660
             ||||||||||||||||||||||||||||||||||||||||||||||||||||||||||||
Sbjct  3601  CCACTCAATAATGAAAAGGGTCCGTTCAATACGACCAACTTCACGAAGCGCAACTGCAAG  3660

Query  3661  GTTGTTTTGTCGTGGGTAAGAAGCGAGCTTGCGCAGGAGTTGGCTGGGCCTGATTTTGCC  3720
             ||||||||||||||||||||||||||||||||||||||||||||||||||||||||||||
Sbjct  3661  GTTGTTTTGTCGTGGGTAAGAAGCGAGCTTGCGCAGGAGTTGGCTGGGCCTGATTTTGCC  3720

Query  3721  AGCGGTCATCGTCGCGGCACAACGGAAAATATCAGGCCAGTTCGCAACGATAAGATCCTC  3780
             ||||||||||||||||||||||||||||||||||||||||||||||||||||||||||||
Sbjct  3721  AGCGGTCATCGTCGCGGCACAACGGAAAATATCAGGCCAGTTCGCAACGATAAGATCCTC  3780

Query  3781  CCGGGCTTTTCCACCTACCAACTTGCGTAACTCCCTGGGGGTCGTATCGGGATTAAATAC  3840
             ||||||||||||||||||||||||||||||||||||||||||||||||||||||||||||
Sbjct  3781  CCGGGCTTTTCCACCTACCAACTTGCGTAACTCCCTGGGGGTCGTATCGGGATTAAATAC  3840

Query  3841  GTACAACCGCTTCGATGGCAGATCCCTGATTCGCAGAACGAGATTGTAGCCGAGCAGGCT  3900
             ||||||||||||||||||||||||||||||||||||||||||||||||||||||||||||
Sbjct  3841  GTACAACCGCTTCGATGGCAGATCCCTGATTCGCAGAACGAGATTGTAGCCGAGCAGGCT  3900

Query  3901  ACTGGCTCCGAACAAATGGTCGGTGAATCCTGCTGTATCGGCATACTGTTCGCGAACATG  3960
             ||||||||||||||||||||||||||||||||||||||||||||||||||||||||||||
Sbjct  3901  ACTGGCTCCGAACAAATGGTCGGTGAATCCTGCTGTATCGGCATACTGTTCGCGAACATG  3960

Query  3961  GCGACCGACCTCGTTCATCAGTAGTCCATCGAGAATATACGGTGCCTCGCTCACGGTCGC  4020
             ||||||||||||||||||||||||||||||||||||||||||||||||||||||||||||
Sbjct  3961  GCGACCGACCTCGTTCATCAGTAGTCCATCGAGAATATACGGTGCCTCGCTCACGGTCGC  4020

Query  4021  CGGGATCGACTGACAAGCGAATGGCGCGAACTGGTCGCTTACGTGAGTATACGCTTTGAG  4080
             ||||||||||||||||||||||||||||||||||||||||||||||||||||||||||||
Sbjct  4021  CGGGATCGACTGACAAGCGAATGGCGCGAACTGGTCGCTTACGTGAGTATACGCTTTGAG  4080

Query  4081  GCCGGGAACAGAACCATATTTGGCATTGACCATGTTCATGGCTTCGCCATGCCGCGCTGT  4140
             ||||||||||||||||||||||||||||||||||||||||||||||||||||||||||||
Sbjct  4081  GCCGGGAACAGAACCATATTTGGCATTGACCATGTTCATGGCTTCGCCATGCCGCGCTGT  4140

Query  4141  CGGGAAAAACTGACCATCGCTCGATGCTGACGTGCCCATCCCCCAGACGCGTGACATCGG  4200
             ||||||||||||||||||||||||||||||||||||||||||||||||||||||||||||
Sbjct  4141  CGGGAAAAACTGACCATCGCTCGATGCTGACGTGCCCATCCCCCAGACGCGTGACATCGG  4200

Query  4201  CAGTTTACCCTGCGCGGCCACCACAATTGCCAATGCCTGGTTCATGGCTTCGCTTTCAAC  4260
             ||||||||||||||||||||||||||||||||||||||||||||||||||||||||||||
Sbjct  4201  CAGTTTACCCTGCGCGGCCACCACAATTGCCAATGCCTGGTTCATGGCTTCGCTTTCAAC  4260

Query  4261  ATGCCAGCGGGCAAGGCGTGAGAGCTGCCAGTAATCATGCGTGTTTGTAGCTTCCGCCAT  4320
             ||||||||||||||||||||||||||||||||||||||||||||||||||||||||||||
Sbjct  4261  ATGCCAGCGGGCAAGGCGTGAGAGCTGCCAGTAATCATGCGTGTTTGTAGCTTCCGCCAT  4320

Query  4321  CTTACGCAGGCCCAGATTGAGCCCTTCAGCGAGCAGGACGTTGAGCAGACCGATCCGGTC  4380
             ||||||||||||||||||||||||||||||||||||||||||||||||||||||||||||
Sbjct  4321  CTTACGCAGGCCCAGATTGAGCCCTTCAGCGAGCAGGACGTTGAGCAGACCGATCCGGTC  4380

Query  4381  GCGACATGGAGCCCCGGTTCTCAGATGGGTAAACGCATCTGTGAAACCAAGGGCTGCATC  4440
             ||||||||||||||||||||||||||||||||||||||||||||||||||||||||||||
Sbjct  4381  GCGACATGGAGCCCCGGTTCTCAGATGGGTAAACGCATCTGTGAAACCAAGGGCTGCATC  4440

Query  4441  AACTTCAAGCAGCATGTCGGTAATCCGAACGGACGGCATTCGGCGATACAGATCCAGTAT  4500
             ||||||||||||||||||||||||||||||||||||||||||||||||||||||||||||
Sbjct  4441  AACTTCAAGCAGCATGTCGGTAATCCGAACGGACGGCATTCGGCGATACAGATCCAGTAT  4500

Query  4501  GAGTGCCTCGGCACCATCCGGCACGTCTGCTGTCAACCTGTCGATCCGCAACGTTCCATC  4560
             ||||||||||||||||||||||||||||||||||||||||||||||||||||||||||||
Sbjct  4501  GAGTGCCTCGGCACCATCCGGCACGTCTGCTGTCAACCTGTCGATCCGCAACGTTCCATC  4560

Query  4561  TTCTATGCTACCGTGCGGAATAGTGCCGTTACGGGCAGCCCGGGCCAGCCGCTTAAGAGC  4620
             ||||||||||||||||||||||||||||||||||||||||||||||||||||||||||||
Sbjct  4561  TTCTATGCTACCGTGCGGAATAGTGCCGTTACGGGCAGCCCGGGCCAGCCGCTTAAGAGC  4620

Query  4621  GATCGTGAGTCGCGCCTTTCTGTCTGCCAGCCAATCCTGTGGGTTGGAAGGCACGGCCAG  4680
             ||||||||||||||||||||||||||||||||||||||||||||||||||||||||||||
Sbjct  4621  GATCGTGAGTCGCGCCTTTCTGTCTGCCAGCCAATCCTGTGGGTTGGAAGGCACGGCCAG  4680

Query  4681  TTTTGCATTTTCCTGCGCCGCGATCATCGGCACCAGTACCTGCTTGAGGTCACCATAGCG  4740
             ||||||||||||||||||||||||||||||||||||||||||||||||||||||||||||
Sbjct  4681  TTTTGCATTTTCCTGCGCCGCGATCATCGGCACCAGTACCTGCTTGAGGTCACCATAGCG  4740

Query  4741  GCGCGAATGAGCGAGCCAGACATCTCCGGAACGAAAAGCATCCCGGAGGTGAAAGAGTAC  4800
             ||||||||||||||||||||||||||||||||||||||||||||||||||||||||||||
Sbjct  4741  GCGCGAATGAGCGAGCCAGACATCTCCGGAACGAAAAGCATCCCGGAGGTGAAAGAGTAC  4800

Query  4801  CGCCACTTCCCAAAGACGGGTATCTCCTTTTTCCTGAGCTCGTAAATGACGGTTCCATTT  4860
             ||||||||||||||||||||||||||||||||||||||||||||||||||||||||||||
Sbjct  4801  CGCCACTTCCCAAAGACGGGTATCTCCTTTTTCCTGAGCTCGTAAATGACGGTTCCATTT  4860

Query  4861  GGAGCTGGGCCGCAGGAAACGCCTTTCTGGCGATGCAACACCTTTCATCTCTCCGATCGA  4920
             ||||||||||||||||||||||||||||||||||||||||||||||||||||||||||||
Sbjct  4861  GGAGCTGGGCCGCAGGAAACGCCTTTCTGGCGATGCAACACCTTTCATCTCTCCGATCGA  4920

Query  4921  CAAAGCTGCTGCTACCAATGGTCCGGCGACCGGCGCGGCTTCGAGCTTCAGACAGCGCAA  4980
             ||||||||||||||||||||||||||||||||||||||||||||||||||||||||||||
Sbjct  4921  CAAAGCTGCTGCTACCAATGGTCCGGCGACCGGCGCGGCTTCGAGCTTCAGACAGCGCAA  4980

Query  4981  CATGCGGGGCGCATAACGACGAAAGCGATGGTATCCCTGCCCGACATATGCAAGAGGCTC  5040
             ||||||||||||||||||||||||||||||||||||||||||||||||||||||||||||
Sbjct  4981  CATGCGGGGCGCATAACGACGAAAGCGATGGTATCCCTGCCCGACATATGCAAGAGGCTC  5040

Query  5041  ATCGGCTAGCGTGTTGCTGAGTTGAGTCCCTGTCGCTACCAGTTGAGCGAGCCGGTCCCA  5100
             ||||||||||||||||||||||||||||||||||||||||||||||||||||||||||||
Sbjct  5041  ATCGGCTAGCGTGTTGCTGAGTTGAGTCCCTGTCGCTACCAGTTGAGCGAGCCGGTCCCA  5100

Query  5101  TGCAACCGAACTGGCGACAGCCATCTCCAGCGGGGTTCCGTCACTGCGGGCCTCAAGCAA  5160
             ||||||||||||||||||||||||||||||||||||||||||||||||||||||||||||
Sbjct  5101  TGCAACCGAACTGGCGACAGCCATCTCCAGCGGGGTTCCGTCACTGCGGGCCTCAAGCAA  5160

Query  5161  CGAAGCTCCCAGCGCGGTGAAGGTACGGATCGTATCCGTGAGTGTGGCTTTAGAGCCGGA  5220
             ||||||||||||||||||||||||||||||||||||||||||||||||||||||||||||
Sbjct  5161  CGAAGCTCCCAGCGCGGTGAAGGTACGGATCGTATCCGTGAGTGTGGCTTTAGAGCCGGA  5220

Query  5221  AATTGTTTCGTCATGCTGGCGCTTCGCTTCCCGCCAGGTTTTTCCTACGATCCTGTCATG  5280
             ||||||||||||||||||||||||||||||||||||||||||||||||||||||||||||
Sbjct  5221  AATTGTTTCGTCATGCTGGCGCTTCGCTTCCCGCCAGGTTTTTCCTACGATCCTGTCATG  5280

Query  5281  GGTTTCGACTATGGCATCAGCAATCGCCGCTTCCCACTCCACAACACAGACGGCAAGGAT  5340
             ||||||||||||||||||||||||||||||||||||||||||||||||||||||||||||
Sbjct  5281  GGTTTCGACTATGGCATCAGCAATCGCCGCTTCCCACTCCACAACACAGACGGCAAGGAT  5340

Query  5341  CGCCCAGCGGCGGTCCGAAGTGATGTCACGCAAACCGTCGGTGAAGTAGCGTTCACCCTG  5400
             ||||||||||||||||||||||||||||||||||||||||||||||||||||||||||||
Sbjct  5341  CGCCCAGCGGCGGTCCGAAGTGATGTCACGCAAACCGTCGGTGAAGTAGCGTTCACCCTG  5400

Query  5401  CCGACGCAGCCGGGCAATGCGATGGGCAGGTATGCTGGCCAAAGCACTATGATTGATATT  5460
             ||||||||||||||||||||||||||||||||||||||||||||||||||||||||||||
Sbjct  5401  CCGACGCAGCCGGGCAATGCGATGGGCAGGTATGCTGGCCAAAGCACTATGATTGATATT  5460

Query  5461  CAGGGTACGCAGAAATTCGAGCCTGTCGAGCAAACGGTTAGCAGCAGCCGAGTTGTTACC  5520
             ||||||||||||||||||||||||||||||||||||||||||||||||||||||||||||
Sbjct  5461  CAGGGTACGCAGAAATTCGAGCCTGTCGAGCAAACGGTTAGCAGCAGCCGAGTTGTTACC  5520

Query  5521  AACCTCGAAGTTGCGAAGCCAGATGAAACGACTGATATTGCCGGCGAGCATTTCACTCAG  5580
             ||||||||||||||||||||||||||||||||||||||||||||||||||||||||||||
Sbjct  5521  AACCTCGAAGTTGCGAAGCCAGATGAAACGACTGATATTGCCGGCGAGCATTTCACTCAG  5580

Query  5581  AAGTTTGTCCAGGTGATCGCGAACATCCGCTGTTAAATTTTCCGCAATCCGCGTTTCAAT  5640
             ||||||||||||||||||||||||||||||||||||||||||||||||||||||||||||
Sbjct  5581  AAGTTTGTCCAGGTGATCGCGAACATCCGCTGTTAAATTTTCCGCAATCCGCGTTTCAAT  5640

Query  5641  CCGCCGCTCAGCGGCGACCAGAGCATCCGCGCACAAGCGCTCGATTGTCGATACTGCGGG  5700
             ||||||||||||||||||||||||||||||||||||||||||||||||||||||||||||
Sbjct  5641  CCGCCGCTCAGCGGCGACCAGAGCATCCGCGCACAAGCGCTCGATTGTCGATACTGCGGG  5700

Query  5701  CAGAATGGTGGAAGTTTCCCGACACCGCACAATAAAACGATGAGCAAGATCCTCGTTTGA  5760
             ||||||||||||||||||||||||||||||||||||||||||||||||||||||||||||
Sbjct  5701  CAGAATGGTGGAAGTTTCCCGACACCGCACAATAAAACGATGAGCAAGATCCTCGTTTGA  5760

Query  5761  TCTGGCATCTTCGGCCTGGCCGAAAGTCCACTCCCGCAGATCACGGGCACCACGGCCCGT  5820
             ||||||||||||||||||||||||||||||||||||||||||||||||||||||||||||
Sbjct  5761  TCTGGCATCTTCGGCCTGGCCGAAAGTCCACTCCCGCAGATCACGGGCACCACGGCCCGT  5820

Query  5821  GAAGGTCTTGTAGCCGTAAATTTCGCGCAGCGTGTCCATGTGCTGCTGACGGGTTTGGCG  5880
             ||||||||||||||||||||||||||||||||||||||||||||||||||||||||||||
Sbjct  5821  GAAGGTCTTGTAGCCGTAAATTTCGCGCAGCGTGTCCATGTGCTGCTGACGGGTTTGGCG  5880

Query  5881  CCGTGTGGCATAAGTGAGAAGCGCATCAGCCGGAACTCCAAGCTGAGCACCGACGAAGGA  5940
             ||||||||||||||||||||||||||||||||||||||||||||||||||||||||||||
Sbjct  5881  CCGTGTGGCATAAGTGAGAAGCGCATCAGCCGGAACTCCAAGCTGAGCACCGACGAAGGA  5940

Query  5941  AAGGACTTCACGCGGGATCATCTCACCAGGAGCCAGTGCACGGCCCGGATATCGTAAGGC  6000
             ||||||||||||||||||||||||||||||||||||||||||||||||||||||||||||
Sbjct  5941  AAGGACTTCACGCGGGATCATCTCACCAGGAGCCAGTGCACGGCCCGGATATCGTAAGGC  6000

Query  6001  ACAAAGTTGCAGGGCAAAGCCAATCCTGTTTTCCGGTCTGCGGCGCTGCCTAATGTTTTC  6060
             ||||||||||||||||||||||||||||||||||||||||||||||||||||||||||||
Sbjct  6001  ACAAAGTTGCAGGGCAAAGCCAATCCTGTTTTCCGGTCTGCGGCGCTGCCTAATGTTTTC  6060

Query  6061  CAGGTCATCATCGCCCAGCGTGTAGAACTTCAGTAGCGACAGTTCGTCCGTGGGCAGATC  6120
             ||||||||||||||||||||||||||||||||||||||||||||||||||||||||||||
Sbjct  6061  CAGGTCATCATCGCCCAGCGTGTAGAACTTCAGTAGCGACAGTTCGTCCGTGGGCAGATC  6120

Query  6121  GAACAGCGCTGCTCGCTGCCGTTCGGTGAAAATATGGCGTCGTGACATACAAATTCGTCC  6180
             ||||||||||||||||||||||||||||||||||||||||||||||||||||||||||||
Sbjct  6121  GAACAGCGCTGCTCGCTGCCGTTCGGTGAAAATATGGCGTCGTGACATACAAATTCGTCC  6180

Query  6181  CTTTTGAAGTATAGTCTGTTTTGGACAACAGCCAGCCCATATAAATCAGGGCGTTCCGAT  6240
             ||||||||||||||||||||||||||||||||||||||||||||||||||||||||||||
Sbjct  6181  CTTTTGAAGTATAGTCTGTTTTGGACAACAGCCAGCCCATATAAATCAGGGCGTTCCGAT  6240

Query  6241  ACAAAAATCCAGGAGGGTTCAATTGGGACATCGTGCCGCCATTTACTGCCGGGTTTCAAC  6300
             ||||||||||||||||||||||||||||||||||||||||||||||||||||||||||||
Sbjct  6241  ACAAAAATCCAGGAGGGTTCAATTGGGACATCGTGCCGCCATTTACTGCCGGGTTTCAAC  6300

Query  6301  AGCGGATCAGTCTTGTGAACGCCAGGAATTTGATCTGCGAGCCTTCGCCGGCTGTGCCGG  6360
             ||||||||||||||||||||||||||||||||||||||||||||||||||||||||||||
Sbjct  6301  AGCGGATCAGTCTTGTGAACGCCAGGAATTTGATCTGCGAGCCTTCGCCGGCTGTGCCGG  6360

Query  6361  CTACGACGTGGTGGGAATATTTAAGGAAACAGGTTCAGGAACTAAACTCGACCGGGCCGA  6420
             ||||||||||||||||||||||||||||||||||||||||||||||||||||||||||||
Sbjct  6361  CTACGACGTGGTGGGAATATTTAAGGAAACAGGTTCAGGAACTAAACTCGACCGGGCCGA  6420

Query  6421  GCGAAAGAAAGTCCTGGCGCTTGCCCAGTCCAGACAAATTGATGCAATCCTGGTCACTGA  6480
             ||||||||||||||||||||||||||||||||||||||||||||||||||||||||||||
Sbjct  6421  GCGAAAGAAAGTCCTGGCGCTTGCCCAGTCCAGACAAATTGATGCAATCCTGGTCACTGA  6480

Query  6481  GCTTTCCCGGTGGGGGCGCTCGACGCTCGATCTGCTCAATACGCTACGTGAACTGGAGAA  6540
             ||||||||||||||||||||||||||||||||||||||||||||||||||||||||||||
Sbjct  6481  GCTTTCCCGGTGGGGGCGCTCGACGCTCGATCTGCTCAATACGCTACGTGAACTGGAGAA  6540

Query  6541  CTGGAAGGTTTCCGTGATAGCCATGAATGGAATGGCGTTCGATCTTTCGTCGCCGTATGG  6600
             ||||||||||||||||||||||||||||||||||||||||||||||||||||||||||||
Sbjct  6541  CTGGAAGGTTTCCGTGATAGCCATGAATGGAATGGCGTTCGATCTTTCGTCGCCGTATGG  6600

Query  6601  ACGAATGCTGGCGACGTTTCTTTCCGGCATTGCGGAGTTTGAGCGGGATCTCATCAGCGA  6660
             ||||||||||||||||||||||||||||||||||||||||||||||||||||||||||||
Sbjct  6601  ACGAATGCTGGCGACGTTTCTTTCCGGCATTGCGGAGTTTGAGCGGGATCTCATCAGCGA  6660

Query  6661  GCGGGTCAAGTCAGGCCTTGCTGTTGCGAAGGCACGTGGTAAGAGGCTTGGTCGTCAGGC  6720
             ||||||||||||||||||||||||||||||||||||||||||||||||||||||||||||
Sbjct  6661  GCGGGTCAAGTCAGGCCTTGCTGTTGCGAAGGCACGTGGTAAGAGGCTTGGTCGTCAGGC  6720

Query  6721  CGGAGTGCGACCAAAATCAGACCGACTTTTGCCTAAGGTGGTTGCGATGAGGGCCGAGGG  6780
             ||||||||||||||||||||||||||||||||||||||||||||||||||||||||||||
Sbjct  6721  CGGAGTGCGACCAAAATCAGACCGACTTTTGCCTAAGGTGGTTGCGATGAGGGCCGAGGG  6780

Query  6781  ACGCAGCTATCGCTGGATCGCACGCGAGCTCGGTATCAGCAAGAATACCGTCGCTGACAT  6840
             ||||||||||||||||||||||||||||||||||||||||||||||||||||||||||||
Sbjct  6781  ACGCAGCTATCGCTGGATCGCACGCGAGCTCGGTATCAGCAAGAATACCGTCGCTGACAT  6840

Query  6841  CGTGCAACGACACAGAGCTAACGCTTAGGGTGTCATTTCGCCCTCAGCCGGAACCGACCC  6900
             ||||||||||||||||||||||||||||||||||||||||||||||||||||||||||||
Sbjct  6841  CGTGCAACGACACAGAGCTAACGCTTAGGGTGTCATTTCGCCCTCAGCCGGAACCGACCC  6900

Query  6901  CGAATAGGTTTCGTCGCGGATGTGCCAGGCTTGCAGCCAGGACAGCTTGGCGTAGGTCAG  6960
             ||||||||||||||||||||||||||||||||||||||||||||||||||||||||||||
Sbjct  6901  CGAATAGGTTTCGTCGCGGATGTGCCAGGCTTGCAGCCAGGACAGCTTGGCGTAGGTCAG  6960

Query  6961  GCCGGGGCTCGACTCGGCCATCTTGGTCAGCCCGAGGTTGATCGCATCACCGAGGATTGC  7020
             ||||||||||||||||||||||||||||||||||||||||||||||||||||||||||||
Sbjct  6961  GCCGGGGCTCGACTCGGCCATCTTGGTCAGCCCGAGGTTGATCGCATCACCGAGGATTGC  7020

Query  7021  GGACAGCAGCAACGTCCTGTCTTTGGCCTCGGCCCCGTCCTTCAAGTGGGTGAAGTGGCG  7080
             ||||||||||||||||||||||||||||||||||||||||||||||||||||||||||||
Sbjct  7021  GGACAGCAGCAACGTCCTGTCTTTGGCCTCGGCCCCGTCCTTCAAGTGGGTGAAGTGGCG  7080

Query  7081  GCTGAAGCCCGTCCAGTCGTCCACGTCCATCAGCAGTTCGGTGATCTTGATGCGCGGCAG  7140
             ||||||||||||||||||||||||||||||||||||||||||||||||||||||||||||
Sbjct  7081  GCTGAAGCCCGTCCAGTCGTCCACGTCCATCAGCAGTTCGGTGATCTTGATGCGCGGCAG  7140

Query  7141  TAACTGGCTGGTTTGGTCGATCAGCGCCTGCGCCCGATCCGGCACCGCCGCATCCAGCGG  7200
             ||||||||||||||||||||||||||||||||||||||||||||||||||||||||||||
Sbjct  7141  TAACTGGCTGGTTTGGTCGATCAGCGCCTGCGCCCGATCCGGCACCGCCGCATCCAGCGG  7200

Query  7201  GGTGATTTTCAGCCCTGACTCGGTGAGGATGGCATCGGGCAGCTCGTTGTCCTTGGCCAG  7260
             ||||||||||||||||||||||||||||||||||||||||||||||||||||||||||||
Sbjct  7201  GGTGATTTTCAGCCCTGACTCGGTGAGGATGGCATCGGGCAGCTCGTTGTCCTTGGCCAG  7260

Query  7261  GCGGGTGACGGTGGCCAACTGCTCGTCCAGCAGCTGCAAACGCTCTTCCAGGTACTGGTC  7320
             ||||||||||||||||||||||||||||||||||||||||||||||||||||||||||||
Sbjct  7261  GCGGGTGACGGTGGCCAACTGCTCGTCCAGCAGCTGCAAACGCTCTTCCAGGTACTGGTC  7320

Query  7321  GCTGTTCGGGTTGATCGCCAGGGGCAGGGCCTGCTCGCGCTTGAGTGCGGCGAACTTCTC  7380
             ||||||||||||||||||||||||||||||||||||||||||||||||||||||||||||
Sbjct  7321  GCTGTTCGGGTTGATCGCCAGGGGCAGGGCCTGCTCGCGCTTGAGTGCGGCGAACTTCTC  7380

Query  7381  GGCCGGCAGCAGGTAATCGTCGAAGTGGCACTGTTGCAAATAGTCGGTGGTGATAAACTT  7440
             ||||||||||||||| ||||||||||||||||||||||||||||||||||||||||||||
Sbjct  7381  GGCCGGCAGCAGGTAGTCGTCGAAGTGGCACTGTTGCAAATAGTCGGTGGTGATAAACTT  7440

Query  7441  ATCATCCCCTTTTGCTGATGGAGCTGCACATGAACCCATTCAAAGGCCGGCATTTTCAGC  7500
             ||||||||||||||||||||||||||||||||||||||||||||||||||||||||||||
Sbjct  7441  ATCATCCCCTTTTGCTGATGGAGCTGCACATGAACCCATTCAAAGGCCGGCATTTTCAGC  7500

Query  7501  GTGACATCATTCTGTGGGCCGTACGCTGGTACTGCAAATACGGCATCAGTTACCGTGAGC  7560
             ||||||||||||||||||||||||||||||||||||||||||||||||||||||||||||
Sbjct  7501  GTGACATCATTCTGTGGGCCGTACGCTGGTACTGCAAATACGGCATCAGTTACCGTGAGC  7560

Query  7561  TGCAGGAGATGCTGGCTGAACGCGGAGTGAATGTCGATCACTCCACGATTTACCGCTGGG  7620
             ||||||||||||||||||||||||||||||||||||||||||||||||||||||||||||
Sbjct  7561  TGCAGGAGATGCTGGCTGAACGCGGAGTGAATGTCGATCACTCCACGATTTACCGCTGGG  7620

Query  7621  TTCAGCGTTATGCGCCTGAAATGGAAAAACGGCTGCGCTGGTACTGGCGTAACCCTTCCG  7680
             ||||||||||||||||||||||||||||||||||||||||||||||||||||||||||||
Sbjct  7621  TTCAGCGTTATGCGCCTGAAATGGAAAAACGGCTGCGCTGGTACTGGCGTAACCCTTCCG  7680

Query  7681  ATCTTTGCCCGTGGCACATGGATGAAACCTACGTGAAGGTCAATGGCCGCTGGGCGTATC  7740
             ||||||||||||||||||||||||||||||||||||||||||||||||||||||||||||
Sbjct  7681  ATCTTTGCCCGTGGCACATGGATGAAACCTACGTGAAGGTCAATGGCCGCTGGGCGTATC  7740

Query  7741  TGTACCGGGCCGTCGACAGCCGGGGCCGCACTGTCGATTTTTATCTCTCCTCCCGTCGTA  7800
             ||||||||||||||||||||||||||||||||||||||||||||||||||||||||||||
Sbjct  7741  TGTACCGGGCCGTCGACAGCCGGGGCCGCACTGTCGATTTTTATCTCTCCTCCCGTCGTA  7800

Query  7801  ACAGCAAAGCTGCATACCGGTTTCTGGGTAAAATCCTCAACAACGTGAAGAAGTGGCAGA  7860
             ||||||||||||||||||||||||||||||||||||||||||||||||||||||||||||
Sbjct  7801  ACAGCAAAGCTGCATACCGGTTTCTGGGTAAAATCCTCAACAACGTGAAGAAGTGGCAGA  7860

Query  7861  TCCCGCGATTCATCAACACGGATAAAGCGCCCGCCTATGGTCGCGCGCTTGCTCTGCTCA  7920
             ||||||||||||||||||||||||||||||||||||||||||||||||||||||||||||
Sbjct  7861  TCCCGCGATTCATCAACACGGATAAAGCGCCCGCCTATGGTCGCGCGCTTGCTCTGCTCA  7920

Query  7921  AACGCGAAGGCCGGTGCCCGTCTGACGTTGAACACCGACAGATTAAGTACCGGAACAACG  7980
             ||||||||||||||||||||||||||||||||||||||||||||||||||||||||||||
Sbjct  7921  AACGCGAAGGCCGGTGCCCGTCTGACGTTGAACACCGACAGATTAAGTACCGGAACAACG  7980

Query  7981  TGATTGAATGCGATCATGGCAAACTGAAACGGATAATCGGCGCCACGCTGGGATTTAAAT  8040
             ||||||||||||||||||||||||||||||||||||||||||||||||||||||||||||
Sbjct  7981  TGATTGAATGCGATCATGGCAAACTGAAACGGATAATCGGCGCCACGCTGGGATTTAAAT  8040

Query  8041  CCATGAAGACGGCTTACGCCACCATCAAAGGTATTGAGGTGATGCGTGCACTACGCAAAG  8100
             ||||||||||||||||||||||||||||||||||||||||||||||||||||||||||||
Sbjct  8041  CCATGAAGACGGCTTACGCCACCATCAAAGGTATTGAGGTGATGCGTGCACTACGCAAAG  8100

Query  8101  GCCAGGCCTCAGCATTTTATTATGGTGATCCCCTGGGCGAAATGCGCCTGGTAAGCAGAG  8160
             ||||||||||||||||||||||||||||||||||||||||||||||||||||||||||||
Sbjct  8101  GCCAGGCCTCAGCATTTTATTATGGTGATCCCCTGGGCGAAATGCGCCTGGTAAGCAGAG  8160

Query  8161  TTTTTGAAATGTAAGGCCTTTGAATAAGACAAAAGGCTGCCTCATCGCTAACTTTGCAAC  8220
             ||||||||||||||||||||||||||||||||||||||||||||||||||||||||||||
Sbjct  8161  TTTTTGAAATGTAAGGCCTTTGAATAAGACAAAAGGCTGCCTCATCGCTAACTTTGCAAC  8220

Query  8221  AGTGCC  8226
             ||||||
Sbjct  8221  AGTGCC  8226


Range 2: 72741 to 79562

Score:12576 bits(6810), Expect:0.0, 
Identities:6818/6822(99%),  Gaps:0/6822(0%), Strand: Plus/Plus

Query  64627  CTATTTTTCGGGGATCTGATTGCCCTCTGGCAATATCATTCAGCACGCCATAGTTGGCAT  64686
              |||||||||||||||||||||||||||||||||||||||||||||||||||||| |||||
Sbjct  72741  CTATTTTTCGGGGATCTGATTGCCCTCTGGCAATATCATTCAGCACGCCATAGTCGGCAT  72800

Query  64687  CATGGCCCATTCGCCAGAAAACCGAAGCACCGGCATCAGCCAGGCGTGGAGAAAACTGGT  64746
              ||||| ||||||||||||||||||||||||||||||||||||||||||||||||||||||
Sbjct  72801  CATGGTCCATTCGCCAGAAAACCGAAGCACCGGCATCAGCCAGGCGTGGAGAAAACTGGT  72860

Query  64747  ATCCCAGCAGCCAGAAAAGGCCAAAGACAAGTTCGCTGGTACCTGCTGTATCGGTCATAA  64806
              ||||||||||||||||||||||||||||||||||||||| ||||||||||||||||||||
Sbjct  72861  ATCCCAGCAGCCAGAAAAGGCCAAAGACAAGTTCGCTGGCACCTGCTGTATCGGTCATAA  72920

Query  64807  TTTCGGTTGGATTCAGCCCGGTCTCCTGTTCCAGAAGGCCTTCCAGCACAAAGATAGAGT  64866
              ||||||||||||||||||||||||||||||||||||| ||||||||||||||||||||||
Sbjct  72921  TTTCGGTTGGATTCAGCCCGGTCTCCTGTTCCAGAAGACCTTCCAGCACAAAGATAGAGT  72980

Query  64867  CCCTCAGCGTCCCCGGTATAACGATGCCATGAAAGCCGGAATACTGATCGGACACAAAGT  64926
              ||||||||||||||||||||||||||||||||||||||||||||||||||||||||||||
Sbjct  72981  CCCTCAGCGTCCCCGGTATAACGATGCCATGAAAGCCGGAATACTGATCGGACACAAAGT  73040

Query  64927  TGTACCAGGTGATCCCTCTGTTATTACCAAAGTATTTGCGGTTCGGTCCGGCATTGATTG  64986
              ||||||||||||||||||||||||||||||||||||||||||||||||||||||||||||
Sbjct  73041  TGTACCAGGTGATCCCTCTGTTATTACCAAAGTATTTGCGGTTCGGTCCGGCATTGATTG  73100

Query  64987  TTCTGACTGGCGTAACAAAGCGCATTCCATCTGCAGATGCCACTTCTCCTCCACCCCATA  65046
              ||||||||||||||||||||||||||||||||||||||||||||||||||||||||||||
Sbjct  73101  TTCTGACTGGCGTAACAAAGCGCATTCCATCTGCAGATGCCACTTCTCCTCCACCCCATA  73160

Query  65047  TCTGTGCCAGTGGCAGCGTTGCCTGAAAATCAACCAGTCTGGCATTAGCGCTGGTGATAG  65106
              ||||||||||||||||||||||||||||||||||||||||||||||||||||||||||||
Sbjct  73161  TCTGTGCCAGTGGCAGCGTTGCCTGAAAATCAACCAGTCTGGCATTAGCGCTGGTGATAG  73220

Query  65107  TTTCAGCCCGCAGATAGTTCGCTTTTGTCCAGTTCAGCCGGTGTCGGGTCAGTGCAGGAA  65166
              ||||||||||||||||||||||||||||||||||||||||||||||||||||||||||||
Sbjct  73221  TTTCAGCCCGCAGATAGTTCGCTTTTGTCCAGTTCAGCCGGTGTCGGGTCAGTGCAGGAA  73280

Query  65167  CATTTGATCTGATCAGTGGTTCCAGACCGATATTGCAGGCTTCAGCCATCAGCACGGCGC  65226
              ||||||||||||||||||||||||||||||||||||||||||||||||||||||||||||
Sbjct  73281  CATTTGATCTGATCAGTGGTTCCAGACCGATATTGCAGGCTTCAGCCATCAGCACGGCGC  73340

Query  65227  TGATGCTGACGGGCAGATCATCAACTCTGGCACTGGCTTCACTAGCATGGAAAAACTCAT  65286
              ||||||||||||||||||||||||||||||||||||||||||||||||||||||||||||
Sbjct  73341  TGATGCTGACGGGCAGATCATCAACTCTGGCACTGGCTTCACTAGCATGGAAAAACTCAT  73400

Query  65287  CAGCAAATCCGGTATGGGCGTTAATTTCGAGCAGCAACTCCGTTAAATCCACCGGAGGGA  65346
              ||||||||||||||||||||||||||||||||||||||||||||||||||||||||||||
Sbjct  73401  CAGCAAATCCGGTATGGGCGTTAATTTCGAGCAGCAACTCCGTTAAATCCACCGGAGGGA  73460

Query  65347  GTAGATCACTGATCATTTTGCTCAGTCGTTTCAGACTGTCCGGCTCATCAAGACTGGCGA  65406
              ||||||||||||||||||||||||||||||||||||||||||||||||||||||||||||
Sbjct  73461  GTAGATCACTGATCATTTTGCTCAGTCGTTTCAGACTGTCCGGCTCATCAAGACTGGCGA  73520

Query  65407  GGGGAGAAATTGTCAACCGGGGCTTCGGGCCAGAAACATCGAGTTCGACAGCCTCATTTT  65466
              ||||||||||||||||||||||||||||||||||||||||||||||||||||||||||||
Sbjct  73521  GGGGAGAAATTGTCAACCGGGGCTTCGGGCCAGAAACATCGAGTTCGACAGCCTCATTTT  73580

Query  65467  CGCAAAGACGTGCAGCAACCTGTCTGTAACGACTATCAAGCTGATGACCCAGAGATTTTA  65526
              ||||||||||||||||||||||||||||||||||||||||||||||||||||||||||||
Sbjct  73581  CGCAAAGACGTGCAGCAACCTGTCTGTAACGACTATCAAGCTGATGACCCAGAGATTTTA  73640

Query  65527  TTGCTTCCTGCGGGTCTGTCGGGTGCCCCAAAGAACGATAAACCTTAATCCGGTTTGCCT  65586
              ||||||||||||||||||||||||||||||||||||||||||||||||||||||||||||
Sbjct  73641  TTGCTTCCTGCGGGTCTGTCGGGTGCCCCAAAGAACGATAAACCTTAATCCGGTTTGCCT  73700

Query  65587  GCCAGTCAGCACCCTGTAGTAATCTTGCACGAGGATCTCCCCACCGGTTACTGCCGGTAA  65646
              ||||||||||||||||||||||||||||||||||||||||||||||||||||||||||||
Sbjct  73701  GCCAGTCAGCACCCTGTAGTAATCTTGCACGAGGATCTCCCCACCGGTTACTGCCGGTAA  73760

Query  65647  CGTAGACATCCCTCCGCCTCAGACTATCCTGCAGTTTACTGAGAAAGCAGAGCGTGTATC  65706
              ||||||||||||||||||||||||||||||||||||||||||||||||||||||||||||
Sbjct  73761  CGTAGACATCCCTCCGCCTCAGACTATCCTGCAGTTTACTGAGAAAGCAGAGCGTGTATC  73820

Query  65707  CCCTGCGGGTGATATGTTTTTCCTTGTTAATCACCAGCCGTTTCCATGACCGACTGATAA  65766
              ||||||||||||||||||||||||||||||||||||||||||||||||||||||||||||
Sbjct  73821  CCCTGCGGGTGATATGTTTTTCCTTGTTAATCACCAGCCGTTTCCATGACCGACTGATAA  73880

Query  65767  TTTCCGTTGGTGCGTCGTCAAAAAACTGCCGCCGTGAGCTGAACTCCCGGCTGAGGTAGT  65826
              ||||||||||||||||||||||||||||||||||||||||||||||||||||||||||||
Sbjct  73881  TTTCCGTTGGTGCGTCGTCAAAAAACTGCCGCCGTGAGCTGAACTCCCGGCTGAGGTAGT  73940

Query  65827  CACAGGCATTCAGAGTGGTAACCCCGGCAGGTGCGGATGAAAATTTAACGGTATTCAGCA  65886
              ||||||||||||||||||||||||||||||||||||||||||||||||||||||||||||
Sbjct  73941  CACAGGCATTCAGAGTGGTAACCCCGGCAGGTGCGGATGAAAATTTAACGGTATTCAGCA  74000

Query  65887  GATGGGGCAGGAAACGACGAACGCGCCCGTACTGCTCCACCATTTCTTCATGAAAATTAT  65946
              ||||||||||||||||||||||||||||||||||||||||||||||||||||||||||||
Sbjct  74001  GATGGGGCAGGAAACGACGAACGCGCCCGTACTGCTCCACCATTTCTTCATGAAAATTAT  74060

Query  65947  CGTCTGAGGGCCGGGCAATTTCACGGACAAGCGTGATGATTTCAGCCAGCTTTTGCCTTG  66006
              ||||||||||||||||||||||||||||||||||||||||||||||||||||||||||||
Sbjct  74061  CGTCTGAGGGCCGGGCAATTTCACGGACAAGCGTGATGATTTCAGCCAGCTTTTGCCTTG  74120

Query  66007  GGATGTAGCTGAACACCTCAGCACGAATCGATTCGTCCGGTGTTTCTTCTTTCAGCAGGT  66066
              ||||||||||||||||||||||||||||||||||||||||||||||||||||||||||||
Sbjct  74121  GGATGTAGCTGAACACCTCAGCACGAATCGATTCGTCCGGTGTTTCTTCTTTCAGCAGGT  74180

Query  66067  ACGAACATGCGCTGGCGAGCGCCAATGCAGATTTATCCAGATCCTTCAGCGAGCGGAGCC  66126
              ||||||||||||||||||||||||||||||||||||||||||||||||||||||||||||
Sbjct  74181  ACGAACATGCGCTGGCGAGCGCCAATGCAGATTTATCCAGATCCTTCAGCGAGCGGAGCC  74240

Query  66127  GTTTTTTCTGCCCAATCTTTCTGGCGTCACGGATGATAACGGCCAGCATGGCGTCCAGAA  66186
              ||||||||||||||||||||||||||||||||||||||||||||||||||||||||||||
Sbjct  74241  GTTTTTTCTGCCCAATCTTTCTGGCGTCACGGATGATAACGGCCAGCATGGCGTCCAGAA  74300

Query  66187  CGTCCAATGCATCATCCAGCGCCAGCGTTTCCCATGCAAGGACAAAGGCAACCAGAACCG  66246
              ||||||||||||||||||||||||||||||||||||||||||||||||||||||||||||
Sbjct  74301  CGTCCAATGCATCATCCAGCGCCAGCGTTTCCCATGCAAGGACAAAGGCAACCAGAACCG  74360

Query  66247  CCATCCTTTTCTGCGGTGACATCCTGGCAATATTGAACACCGAAGTCATACCAGCATAAC  66306
              ||||||||||||||||||||||||||||||||||||||||||||||||||||||||||||
Sbjct  74361  CCATCCTTTTCTGCGGTGACATCCTGGCAATATTGAACACCGAAGTCATACCAGCATAAC  74420

Query  66307  GTGCGAGATTTTTCAGGCGCACAGCCGGGAGTGTACTCAGGTTTTCAGCATGCAGGCCAA  66366
              ||||||||||||||||||||||||||||||||||||||||||||||||||||||||||||
Sbjct  74421  GTGCGAGATTTTTCAGGCGCACAGCCGGGAGTGTACTCAGGTTTTCAGCATGCAGGCCAA  74480

Query  66367  AATCGTTCAGAGTTTTCCAGCGTTCAATTGCTTCATTAAACGCCGGACCACTGATGGTCA  66426
              ||||||||||||||||||||||||||||||||||||||||||||||||||||||||||||
Sbjct  74481  AATCGTTCAGAGTTTTCCAGCGTTCAATTGCTTCATTAAACGCCGGACCACTGATGGTCA  74540

Query  66427  CAGGGCCCTTTTTCAGTGATTCCAGTAAAGACAGGCGGCTGCAATCAGTTGGCCCCAGCA  66486
              ||||||||||||||||||||||||||||||||||||||||||||||||||||||||||||
Sbjct  74541  CAGGGCCCTTTTTCAGTGATTCCAGTAAAGACAGGCGGCTGCAATCAGTTGGCCCCAGCA  74600

Query  66487  GCATCTCCAGCTGTGAACGCTGTTCGGCTGACGGTATCAGTGCCAGTTTGTTCCACAGGC  66546
              ||||||||||||||||||||||||||||||||||||||||||||||||||||||||||||
Sbjct  74601  GCATCTCCAGCTGTGAACGCTGTTCGGCTGACGGTATCAGTGCCAGTTTGTTCCACAGGC  74660

Query  66547  GCAACGTCGCCTTTTCCCTTACCTCTGAAATCAACCGGGTCAGCGTAGTGGCTCCGGGGA  66606
              ||||||||||||||||||||||||||||||||||||||||||||||||||||||||||||
Sbjct  74661  GCAACGTCGCCTTTTCCCTTACCTCTGAAATCAACCGGGTCAGCGTAGTGGCTCCGGGGA  74720

Query  66607  GAATAATACGATGTTGCATAAGCCACCCTGTCGCCAGATCGAAAAGCAGGCCAGGACGTT  66666
              ||||||||||||||||||||||||||||||||||||||||||||||||||||||||||||
Sbjct  74721  GAATAATACGATGTTGCATAAGCCACCCTGTCGCCAGATCGAAAAGCAGGCCAGGACGTT  74780

Query  66667  CGTTGCTTATCCAGCTCCGGGTATATAAAAGACGGGTAAGGCGAAATGTCCAGGGCCAGG  66726
              ||||||||||||||||||||||||||||||||||||||||||||||||||||||||||||
Sbjct  74781  CGTTGCTTATCCAGCTCCGGGTATATAAAAGACGGGTAAGGCGAAATGTCCAGGGCCAGG  74840

Query  66727  CAAATTCACGATACTGATAGTGCTGACGTATCAGCGCTGCATGCTCACGGCGGGTATTTT  66786
              ||||||||||||||||||||||||||||||||||||||||||||||||||||||||||||
Sbjct  74841  CAAATTCACGATACTGATAGTGCTGACGTATCAGCGCTGCATGCTCACGGCGGGTATTTT  74900

Query  66787  CCCTCTGACCGTATTCTGCAAGAACGGTGATATCACGAATCCCGAGCTGTCTGGCGGTAA  66846
              ||||||||||||||||||||||||||||||||||||||||||||||||||||||||||||
Sbjct  74901  CCCTCTGACCGTATTCTGCAAGAACGGTGATATCACGAATCCCGAGCTGTCTGGCGGTAA  74960

Query  66847  AATGCCGGACGCCGGAAGGAATATGACCTGGGACCTACGTGCGCCCGCACCGACACCCTC  66906
              ||||||||||||||||||||||||||||||||||||||||||||||||||||||||||||
Sbjct  74961  AATGCCGGACGCCGGAAGGAATATGACCTGGGACCTACGTGCGCCCGCACCGACACCCTC  75020

Query  66907  ACACCTTCGAGCTACTGTTGCCATTAAGGGGTCGTTTCGTGGTGCTGAATTTTGACGATC  66966
              ||||||||||||||||||||||||||||||||||||||||||||||||||||||||||||
Sbjct  75021  ACACCTTCGAGCTACTGTTGCCATTAAGGGGTCGTTTCGTGGTGCTGAATTTTGACGATC  75080

Query  66967  GGGGTACCGTCACCCATCGGGCGATATTGGGGGAAACCTGTACGGTGCTGGAGATGGCCG  67026
              ||||||||||||||||||||||||||||||||||||||||||||||||||||||||||||
Sbjct  75081  GGGGTACCGTCACCCATCGGGCGATATTGGGGGAAACCTGTACGGTGCTGGAGATGGCCG  75140

Query  67027  CAGGAACCTGGCATGCCGTGCTGTCGCTGGATACCGGTGGCATAATTTTTGAAGTAAAAC  67086
              ||||||||||||||||||||||||||||||||||||||||||||||||||||||||||||
Sbjct  75141  CAGGAACCTGGCATGCCGTGCTGTCGCTGGATACCGGTGGCATAATTTTTGAAGTAAAAC  75200

Query  67087  ACGGTGGCTATCAACCCGTGGCTGCCGATGACTATGCGCACTGGGCTCCAGCGGAAGGAG  67146
              ||||||||||||||||||||||||||||||||||||||||||||||||||||||||||||
Sbjct  75201  ACGGTGGCTATCAACCCGTGGCTGCCGATGACTATGCGCACTGGGCTCCAGCGGAAGGAG  75260

Query  67147  AACCAGGAACCACGGAGCTTATGGCCTGGTATGCGCAAGCGCAGGTGGGCGACAGCACTT  67206
              ||||||||||||||||||||||||||||||||||||||||||||||||||||||||||||
Sbjct  75261  AACCAGGAACCACGGAGCTTATGGCCTGGTATGCGCAAGCGCAGGTGGGCGACAGCACTT  75320

Query  67207  TTGCCGTCTAAGGCGATAAACAAAAACGGAATGAGTTTCCCCATTCCGTTTCCGCTATTA  67266
              ||||||||||||||||||||||||||||||||||||||||||||||||||||||||||||
Sbjct  75321  TTGCCGTCTAAGGCGATAAACAAAAACGGAATGAGTTTCCCCATTCCGTTTCCGCTATTA  75380

Query  67267  CAAACCGTCGGTGACGATTTTAGCCGCCGACGCTAATACATCGCGACGGCTTTCTGCCTT  67326
              ||||||||||||||||||||||||||||||||||||||||||||||||||||||||||||
Sbjct  75381  CAAACCGTCGGTGACGATTTTAGCCGCCGACGCTAATACATCGCGACGGCTTTCTGCCTT  75440

Query  67327  AGGTTGAGGCTGGGTGAAGTAAGTGACCAGAATCAGCGGCGCACGATCTTTTGGCCAGAT  67386
              ||||||||||||||||||||||||||||||||||||||||||||||||||||||||||||
Sbjct  75441  AGGTTGAGGCTGGGTGAAGTAAGTGACCAGAATCAGCGGCGCACGATCTTTTGGCCAGAT  75500

Query  67387  CACCGCGATATCGTTGGTGGTGCCATAGCCACCGCTGCCGGTTTTATCCCCCACAACCCA  67446
              ||||||||||||||||||||||||||||||||||||||||||||||||||||||||||||
Sbjct  75501  CACCGCGATATCGTTGGTGGTGCCATAGCCACCGCTGCCGGTTTTATCCCCCACAACCCA  75560

Query  67447  GGAAGCAGGCAGTCCAGCCTGAATGCTCGCTGCACCGGTGGTATTGCCTTTCATCCATGT  67506
              ||||||||||||||||||||||||||||||||||||||||||||||||||||||||||||
Sbjct  75561  GGAAGCAGGCAGTCCAGCCTGAATGCTCGCTGCACCGGTGGTATTGCCTTTCATCCATGT  75620

Query  67507  CACCAGCTGCGCCCGTTGGCTGTCGCCCAATGCTTTACCCAGCGTCAGATTCCGCAGAGT  67566
              ||||||||||||||||||||||||||||||||||||||||||||||||||||||||||||
Sbjct  75621  CACCAGCTGCGCCCGTTGGCTGTCGCCCAATGCTTTACCCAGCGTCAGATTCCGCAGAGT  75680

Query  67567  TTGCGCCATTGCCCGAGGTGAAGTGGTATCACGCGGATCGCCCGGAATGGCGGTGTTTAA  67626
              ||||||||||||||||||||||||||||||||||||||||||||||||||||||||||||
Sbjct  75681  TTGCGCCATTGCCCGAGGTGAAGTGGTATCACGCGGATCGCCCGGAATGGCGGTGTTTAA  75740

Query  67627  CGTCGGCTCGGTACGGTCGAGACGGAACGTTTCGTCTCCCAGCTGTCGGGCGAACGCGGT  67686
              ||||||||||||||||||||||||||||||||||||||||||||||||||||||||||||
Sbjct  75741  CGTCGGCTCGGTACGGTCGAGACGGAACGTTTCGTCTCCCAGCTGTCGGGCGAACGCGGT  75800

Query  67687  GACGCTAGCCGGGCCGCCAACGTGAGCAATCAGCTTATTCATCGCCACGTTATCGCTGTA  67746
              ||||||||||||||||||||||||||||||||||||||||||||||||||||||||||||
Sbjct  75801  GACGCTAGCCGGGCCGCCAACGTGAGCAATCAGCTTATTCATCGCCACGTTATCGCTGTA  75860

Query  67747  CTGTAGCGCGGCCGCGCTAAGCTCAGCCAGTGACATCGTCCCATTGACGTGCTTTTCCGC  67806
              ||||||||||||||||||||||||||||||||||||||||||||||||||||||||||||
Sbjct  75861  CTGTAGCGCGGCCGCGCTAAGCTCAGCCAGTGACATCGTCCCATTGACGTGCTTTTCCGC  75920

Query  67807  AATCGGATTATAGTTAACAAGGTCAGATTTTTTGATCTCAACTCGCTGATTTAACAGATT  67866
              ||||||||||||||||||||||||||||||||||||||||||||||||||||||||||||
Sbjct  75921  AATCGGATTATAGTTAACAAGGTCAGATTTTTTGATCTCAACTCGCTGATTTAACAGATT  75980

Query  67867  CGGTTCGCTTTCACTTTTCTTCAGCACCGCGGCCGCGGCCATCACTTTACTGGTGCTGCA  67926
              ||||||||||||||||||||||||||||||||||||||||||||||||||||||||||||
Sbjct  75981  CGGTTCGCTTTCACTTTTCTTCAGCACCGCGGCCGCGGCCATCACTTTACTGGTGCTGCA  76040

Query  67927  CATCGCAAAGCGCTCATCAGCACGATAAAGTATTTGCGAATTATCTGCTGTGTTAATCAA  67986
              ||||||||||||||||||||||||||||||||||||||||||||||||||||||||||||
Sbjct  76041  CATCGCAAAGCGCTCATCAGCACGATAAAGTATTTGCGAATTATCTGCTGTGTTAATCAA  76100

Query  67987  TGCCACACCCAGTCTGCCTCCCGACTGCCGCTCTAATTCGGCAAGTTTTTGCTGTACGTC  68046
              ||||||||||||||||||||||||||||||||||||||||||||||||||||||||||||
Sbjct  76101  TGCCACACCCAGTCTGCCTCCCGACTGCCGCTCTAATTCGGCAAGTTTTTGCTGTACGTC  76160

Query  68047  CGCCGTTTGCGCATACAGCGGCACACTTCCTAACAACAGCGTGACGGTTGCCGTCGCCAT  68106
              ||||||||||||||||||||||||||||||||||||||||||||||||||||||||||||
Sbjct  76161  CGCCGTTTGCGCATACAGCGGCACACTTCCTAACAACAGCGTGACGGTTGCCGTCGCCAT  76220

Query  68107  CAGCGTGAACTGGCGCAGTGATTTTTTAACCATGGGATTCCTTATTCTGGAAGATACGAA  68166
              ||||||||||||||||||||||||||||||||||||||||||||||||||||||||||||
Sbjct  76221  CAGCGTGAACTGGCGCAGTGATTTTTTAACCATGGGATTCCTTATTCTGGAAGATACGAA  76280

Query  68167  ATAACAACAACATGAATAGTCCCTAAATTCCACGTGTGTTTTTTATTAGCTTCAAAAATC  68226
              ||||||||||||||||||||||||||||||||||||||||||||||||||||||||||||
Sbjct  76281  ATAACAACAACATGAATAGTCCCTAAATTCCACGTGTGTTTTTTATTAGCTTCAAAAATC  76340

Query  68227  ACTATTTCACGAAGAATTTAGACTGCTTCTCACACATTGTAACATTATTTACAACCACCT  68286
              ||||||||||||||||||||||||||||||||||||||||||||||||||||||||||||
Sbjct  76341  ACTATTTCACGAAGAATTTAGACTGCTTCTCACACATTGTAACATTATTTACAACCACCT  76400

Query  68287  TTCAATCATTTTTGATAAATCATTGATTTCATCTTTGCTGCAATGATACTTAATAAACTC  68346
              ||||||||||||||||||||||||||||||||||||||||||||||||||||||||||||
Sbjct  76401  TTCAATCATTTTTGATAAATCATTGATTTCATCTTTGCTGCAATGATACTTAATAAACTC  76460

Query  68347  TGCAAGTTATCCACAGAGCAACACTCAATTTTATTGATGATATTCTTATTATACCAGACA  68406
              ||||||||||||||||||||||||||||||||||||||||||||||||||||||||||||
Sbjct  76461  TGCAAGTTATCCACAGAGCAACACTCAATTTTATTGATGATATTCTTATTATACCAGACA  76520

Query  68407  TTTTTCATACACTCCCTTGTACGGATAGTTTTCCGACAACTTCATGATTACATATCTTGC  68466
              ||||||||||||||||||||||||||||||||||||||||||||||||||||||||||||
Sbjct  76521  TTTTTCATACACTCCCTTGTACGGATAGTTTTCCGACAACTTCATGATTACATATCTTGC  76580

Query  68467  GGTTTTGATTATTTTTGCTGCAAGAAATACATACTTCAAACGGGTGATGCTGCCAACTTA  68526
              ||||||||||||||||||||||||||||||||||||||||||||||||||||||||||||
Sbjct  76581  GGTTTTGATTATTTTTGCTGCAAGAAATACATACTTCAAACGGGTGATGCTGCCAACTTA  76640

Query  68527  CTGATTTAGTGTATGATGGTGTTTTTGAGGTGCTCCAGTGGCTTCTGTTTCTATCAGCTG  68586
              ||||||||||||||||||||||||||||||||||||||||||||||||||||||||||||
Sbjct  76641  CTGATTTAGTGTATGATGGTGTTTTTGAGGTGCTCCAGTGGCTTCTGTTTCTATCAGCTG  76700

Query  68587  TCCCTCCTGTTCAGCTACTGACGGGGTGGTGCGTAACGGCAAAAGCACCGCCGGACATCA  68646
              ||||||||||||||||||||||||||||||||||||||||||||||||||||||||||||
Sbjct  76701  TCCCTCCTGTTCAGCTACTGACGGGGTGGTGCGTAACGGCAAAAGCACCGCCGGACATCA  76760

Query  68647  GCGCTATCTCTGCTCTCACTGCCGTAAAACATGGCAACTGCAGTTCACTTACACCGCTTC  68706
              ||||||||||||||||||||||||||||||||||||||||||||||||||||||||||||
Sbjct  76761  GCGCTATCTCTGCTCTCACTGCCGTAAAACATGGCAACTGCAGTTCACTTACACCGCTTC  76820

Query  68707  TCAACCCGGTACGCACCAGAAAATCATTGATATGGCCATGAATGGCGTTGGATGCCGGGC  68766
              ||||||||||||||||||||||||||||||||||||||||||||||||||||||||||||
Sbjct  76821  TCAACCCGGTACGCACCAGAAAATCATTGATATGGCCATGAATGGCGTTGGATGCCGGGC  76880

Query  68767  AACCGCCCGCATTATGGGCGTTGGCCTCAACACGATTTTCCGCCATTTAAAAAACTCAGG  68826
              ||||||||||||||||||||||||||||||||||||||||||||||||||||||||||||
Sbjct  76881  AACCGCCCGCATTATGGGCGTTGGCCTCAACACGATTTTCCGCCATTTAAAAAACTCAGG  76940

Query  68827  CCGCAGTCGGTAACCTCGCGCATACAGCCGGGCAGTGACGTCATCGTCTGCGCGGAAATG  68886
              ||||||||||||||||||||||||||||||||||||||||||||||||||||||||||||
Sbjct  76941  CCGCAGTCGGTAACCTCGCGCATACAGCCGGGCAGTGACGTCATCGTCTGCGCGGAAATG  77000

Query  68887  GACGAACAGTGGGGCTATGTCGGGGCTAAATCGCGCCAGCGCTGGCTGTTTTACGCGTAT  68946
              ||||||||||||||||||||||||||||||||||||||||||||||||||||||||||||
Sbjct  77001  GACGAACAGTGGGGCTATGTCGGGGCTAAATCGCGCCAGCGCTGGCTGTTTTACGCGTAT  77060

Query  68947  GACAGGCTCCGGAAGACGGTTGTTGCGCACGTATTCGGTGAACGCACTATGGCGACGCTG  69006
              ||||||||||||||||||||||||||||||||||||||||||||||||||||||||||||
Sbjct  77061  GACAGGCTCCGGAAGACGGTTGTTGCGCACGTATTCGGTGAACGCACTATGGCGACGCTG  77120

Query  69007  GGGCGTCTTATGAGCCTGCTGTCACCCTTTGACGTGGTGATATGGATGACGGATGGCTGG  69066
              ||||||||||||||||||||||||||||||||||||||||||||||||||||||||||||
Sbjct  77121  GGGCGTCTTATGAGCCTGCTGTCACCCTTTGACGTGGTGATATGGATGACGGATGGCTGG  77180

Query  69067  CCGCTGTATGAATCCCGCCTGAAGGGAAAGCTGCACGTAATCAGCAAGCGATATACGCAG  69126
              ||||||||||||||||||||||||||||||||||||||||||||||||||||||||||||
Sbjct  77181  CCGCTGTATGAATCCCGCCTGAAGGGAAAGCTGCACGTAATCAGCAAGCGATATACGCAG  77240

Query  69127  CGAATTGAGCGGCATAACCTGAATCTGAGGCAGCACCTGGCACGGCTGGGACGGAAGTCG  69186
              ||||||||||||||||||||||||||||||||||||||||||||||||||||||||||||
Sbjct  77241  CGAATTGAGCGGCATAACCTGAATCTGAGGCAGCACCTGGCACGGCTGGGACGGAAGTCG  77300

Query  69187  CTGTCGTTCTCAAAATCGGTGGAGCTGCATGACAAAGTCATCGGGCATTATCTGAACATA  69246
              ||||||||||||||||||||||||||||||||||||||||||||||||||||||||||||
Sbjct  77301  CTGTCGTTCTCAAAATCGGTGGAGCTGCATGACAAAGTCATCGGGCATTATCTGAACATA  77360

Query  69247  AAACACTATCAATAAGTTGGAGTCATTACCGGTGCCATTTATCTGATATGGAGAATAACA  69306
              ||||||||||||||||||||||||||||||||||||||||||||||||||||||||||||
Sbjct  77361  AAACACTATCAATAAGTTGGAGTCATTACCGGTGCCATTTATCTGATATGGAGAATAACA  77420

Query  69307  TGAGGAAATATATTCCACTGGTATTATTTATCTTTTCATGGCCGGTATTGTGTGCAGATA  69366
              ||||||||||||||||||||||||||||||||||||||||||||||||||||||||||||
Sbjct  77421  TGAGGAAATATATTCCACTGGTATTATTTATCTTTTCATGGCCGGTATTGTGTGCAGATA  77480

Query  69367  TTCATGGACGGGTTGTTCGTGTACTGGACGGTGATACCATCGAGGTCATGGACTCACGGA  69426
              ||||||||||||||||||||||||||||||||||||||||||||||||||||||||||||
Sbjct  77481  TTCATGGACGGGTTGTTCGTGTACTGGACGGTGATACCATCGAGGTCATGGACTCACGGA  77540

Query  69427  AGGCAGTGCGGATCAGGCTGATAAATATTGATGCACCGGAAAAGAAACAGGATTATGGCC  69486
              ||||||||||||||||||||||||||||||||||||||||||||||||||||||||||||
Sbjct  77541  AGGCAGTGCGGATCAGGCTGATAAATATTGATGCACCGGAAAAGAAACAGGATTATGGCC  77600

Query  69487  GGTGGTCAACGGACATGATGAAATCACTGGTTGCAGGAAAAACGGTTACCGTCACATATT  69546
              ||||||||||||||||||||||||||||||||||||||||||||||||||||||||||||
Sbjct  77601  GGTGGTCAACGGACATGATGAAATCACTGGTTGCAGGAAAAACGGTTACCGTCACATATT  77660

Query  69547  TTCAGCGAGATCGTTATGGTCGTATTCTCGGGCAGGTTTATGCACCAGACGGAATGAATG  69606
              ||||||||||||||||||||||||||||||||||||||||||||||||||||||||||||
Sbjct  77661  TTCAGCGAGATCGTTATGGTCGTATTCTCGGGCAGGTTTATGCACCAGACGGAATGAATG  77720

Query  69607  TTAATCAGTTTATGGTCCGGGCCGGGGCTGCCTGGGTATATGAGCAGTACAACACAGATC  69666
              ||||||||||||||||||||||||||||||||||||||||||||||||||||||||||||
Sbjct  77721  TTAATCAGTTTATGGTCCGGGCCGGGGCTGCCTGGGTATATGAGCAGTACAACACAGATC  77780

Query  69667  CCGTGCTGCCTGTCCTTCAGAACGAAGCCAGACAACAAAAACGTGGGCTCTGGTCAGATG  69726
              ||||||||||||||||||||||||||||||||||||||||||||||||||||||||||||
Sbjct  77781  CCGTGCTGCCTGTCCTTCAGAACGAAGCCAGACAACAAAAACGTGGGCTCTGGTCAGATG  77840

Query  69727  CTGATCCGGTTCCCCCCTGGATATGGAGACACCGTAAATAAAGCGATGGCAATCTTATCA  69786
              ||||||||||||||||||||||||||||||||||||||||||||||||||||||||||||
Sbjct  77841  CTGATCCGGTTCCCCCCTGGATATGGAGACACCGTAAATAAAGCGATGGCAATCTTATCA  77900

Query  69787  TTCATCTGTTCTCAGCGGGAATAAAAATGGCGAAAACAAAACAGGAATGGCTGTATCAGT  69846
              ||||||||||||||||||||||||||||||||||||||||||||||||||||||||||||
Sbjct  77901  TTCATCTGTTCTCAGCGGGAATAAAAATGGCGAAAACAAAACAGGAATGGCTGTATCAGT  77960

Query  69847  TACGGCGATGTTCATCAGTCAATACGCTGGAAAAAATTATTCATAAAAACAGAGACAGTT  69906
              ||||||||||||||||||||||||||||||||||||||||||||||||||||||||||||
Sbjct  77961  TACGGCGATGTTCATCAGTCAATACGCTGGAAAAAATTATTCATAAAAACAGAGACAGTT  78020

Query  69907  TATTAAACAGTGAACGTGAATCATTTAATTCAGCAGCAGACCACCGGTTAGCGGAATTAA  69966
              ||||||||||||||||||||||||||||||||||||||||||||||||||||||||||||
Sbjct  78021  TATTAAACAGTGAACGTGAATCATTTAATTCAGCAGCAGACCACCGGTTAGCGGAATTAA  78080

Query  69967  TCACCGGAAAGTTATATGACAGGATACCAAAAGAGATATGGAAATATGTAAGGTAATAAT  70026
              ||||||||||||||||||||||||||||||||||||||||||||||||||||||||||||
Sbjct  78081  TCACCGGAAAGTTATATGACAGGATACCAAAAGAGATATGGAAATATGTAAGGTAATAAT  78140

Query  70027  TCAGCATAATTAATTACCAGGAGCAGATAAACAATGAAGCTGATTATTTTTATTCTTATT  70086
              ||||||||||||||||||||||||||||||||||||||||||||||||||||||||||||
Sbjct  78141  TCAGCATAATTAATTACCAGGAGCAGATAAACAATGAAGCTGATTATTTTTATTCTTATT  78200

Query  70087  GTTCTGATTATTGCAGCGTTACTTATCCGGATTATCCTCAGAAGTGTAAATCAGCATTCT  70146
              ||||||||||||||||||||||||||||||||||||||||||||||||||||||||||||
Sbjct  78201  GTTCTGATTATTGCAGCGTTACTTATCCGGATTATCCTCAGAAGTGTAAATCAGCATTCT  78260

Query  70147  CCTTTGCTGATGCAATTGCATGCGGCAGGTATACGGACCGGTGATGCAGAGCGAATACTG  70206
              ||||||||||||||||||||||||||||||||||||||||||||||||||||||||||||
Sbjct  78261  CCTTTGCTGATGCAATTGCATGCGGCAGGTATACGGACCGGTGATGCAGAGCGAATACTG  78320

Query  70207  TCCGGCGGTGAATACTGGCAACGTCAGAAGACGCTGCTGACAGAAAGGGAAGTCAGTTTT  70266
              ||||||||||||||||||||||||||||||||||||||||||||||||||||||||||||
Sbjct  78321  TCCGGCGGTGAATACTGGCAACGTCAGAAGACGCTGCTGACAGAAAGGGAAGTCAGTTTT  78380

Query  70267  ATGAAAGGACTGTTCAGAATTGTGGATATGAAGCGGTGGTATCTGTGTCCGCAGGTACGG  70326
              ||||||||||||||||||||||||||||||||||||||||||||||||||||||||||||
Sbjct  78381  ATGAAAGGACTGTTCAGAATTGTGGATATGAAGCGGTGGTATCTGTGTCCGCAGGTACGG  78440

Query  70327  GTCGCGGATATCGTCCAGCTGAACGGGAATATCCGGCCACGATCACGCCAGTGGTGGCAG  70386
              ||||||||||||||||||||||||||||||||||||||||||||||||||||||||||||
Sbjct  78441  GTCGCGGATATCGTCCAGCTGAACGGGAATATCCGGCCACGATCACGCCAGTGGTGGCAG  78500

Query  70387  TTATTCAGGATGGTGTCTCAGTGGCATGTTGATGTGGTTATCGTTGAGCGGCGTTCGTTC  70446
              ||||||||||||||||||||||||||||||||||||||||||||||||||||||||||||
Sbjct  78501  TTATTCAGGATGGTGTCTCAGTGGCATGTTGATGTGGTTATCGTTGAGCGGCGTTCGTTC  78560

Query  70447  AGTATTGTTGCAGCAGTAGAGCTGGATGATGCCAGCCATTTACGACCGGAACGCAGACGC  70506
              ||||||||||||||||||||||||||||||||||||||||||||||||||||||||||||
Sbjct  78561  AGTATTGTTGCAGCAGTAGAGCTGGATGATGCCAGCCATTTACGACCGGAACGCAGACGC  78620

Query  70507  CGGGATATTCTTCTGGAAGAGGTTCTGAGGCAGGCTGGTATTCCGTTGCTCAGAAGCCAC  70566
              ||||||||||||||||||||||||||||||||||||||||||||||||||||||||||||
Sbjct  78621  CGGGATATTCTTCTGGAAGAGGTTCTGAGGCAGGCTGGTATTCCGTTGCTCAGAAGCCAC  78680

Query  70567  GATGCCAGAAAACTGCTGCAGATGACCGGAGAATGGCTGAATACAACAGGGGCTGATCAG  70626
              ||||||||||||||||||||||||||||||||||||||||||||||||||||||||||||
Sbjct  78681  GATGCCAGAAAACTGCTGCAGATGACCGGAGAATGGCTGAATACAACAGGGGCTGATCAG  78740

Query  70627  CAGTCCCCGGAACATCGTAGCTGACGCCTTCGCGTTGCTCAGTTGTCCAACCCCGGAAAC  70686
              ||||||||||||||||||||||||||||||||||||||||||||||||||||||||||||
Sbjct  78741  CAGTCCCCGGAACATCGTAGCTGACGCCTTCGCGTTGCTCAGTTGTCCAACCCCGGAAAC  78800

Query  70687  GGGAAAAAGCAAGTTTTCCCCGCTCCCGGCGTTTCAATAACTGAAAACCATACTATTTCA  70746
              ||||||||||||||||||||||||||||||||||||||||||||||||||||||||||||
Sbjct  78801  GGGAAAAAGCAAGTTTTCCCCGCTCCCGGCGTTTCAATAACTGAAAACCATACTATTTCA  78860

Query  70747  CAGTTTAAATCACATTAAACGACAGTAATCCCCGTTGATTTGTGCGCCAACACAGATCTT  70806
              ||||||||||||||||||||||||||||||||||||||||||||||||||||||||||||
Sbjct  78861  CAGTTTAAATCACATTAAACGACAGTAATCCCCGTTGATTTGTGCGCCAACACAGATCTT  78920

Query  70807  CGTCACAATTCTCAAGTCGCTGATTTCAAAAAACTGTAGTATCCTCTGCGAAACGATCCC  70866
              ||||||||||||||||||||||||||||||||||||||||||||||||||||||||||||
Sbjct  78921  CGTCACAATTCTCAAGTCGCTGATTTCAAAAAACTGTAGTATCCTCTGCGAAACGATCCC  78980

Query  70867  TGTTTGAGTATTGAGGAGGCGAGATGTCGCAGACAGAAAATGCAGTGACTTCCTCATCTG  70926
              ||||||||||||||||||||||||||||||||||||||||||||||||||||||||||||
Sbjct  78981  TGTTTGAGTATTGAGGAGGCGAGATGTCGCAGACAGAAAATGCAGTGACTTCCTCATCTG  79040

Query  70927  GCGCAAAACGAGCATACAGAAAGGGGAATCCGCTTTCTGATGCAGAGAAACAAAGATTAT  70986
              ||||||||||||||||||||||||||||||||||||||||||||||||||||||||||||
Sbjct  79041  GCGCAAAACGAGCATACAGAAAGGGGAATCCGCTTTCTGATGCAGAGAAACAAAGATTAT  79100

Query  70987  CAGTGGCCCGTAAAAGAGCTTCGTTCAAGGAAGTAAAAGTATTTCTTGAACCAAAGTATA  71046
              ||||||||||||||||||||||||||||||||||||||||||||||||||||||||||||
Sbjct  79101  CAGTGGCCCGTAAAAGAGCTTCGTTCAAGGAAGTAAAAGTATTTCTTGAACCAAAGTATA  79160

Query  71047  AGGCCATGCTCATGCAAATGTGTCATGAAGATGGTCTGACTCAGGCTGAAGTTCTGACCG  71106
              ||||||||||||||||||||||||||||||||||||||||||||||||||||||||||||
Sbjct  79161  AGGCCATGCTCATGCAAATGTGTCATGAAGATGGTCTGACTCAGGCTGAAGTTCTGACCG  79220

Query  71107  CACTGATAAAAAGTGAAGCGCAAAAACGATGCATGTGATGATGGGCTTACATTCTTGAGT  71166
              ||||||||||||||||||||||||||||||||||||||||||||||||||||||||||||
Sbjct  79221  CACTGATAAAAAGTGAAGCGCAAAAACGATGCATGTGATGATGGGCTTACATTCTTGAGT  79280

Query  71167  GTTCAGAAGATTAGTGCTAGATTACTGATCGTTTAAGGAATTTTGTGGCTGGCCACGCCG  71226
              ||||||||||||||||||||||||||||||||||||||||||||||||||||||||||||
Sbjct  79281  GTTCAGAAGATTAGTGCTAGATTACTGATCGTTTAAGGAATTTTGTGGCTGGCCACGCCG  79340

Query  71227  TAAGGTGGCAAGGAACTGGTTCTGATGTGGATTTACAGGAGCCAGAAAAGCAAAAACCCC  71286
              ||||||||||||||||||||||||||||||||||||||||||||||||||||||||||||
Sbjct  79341  TAAGGTGGCAAGGAACTGGTTCTGATGTGGATTTACAGGAGCCAGAAAAGCAAAAACCCC  79400

Query  71287  GATAATCTTCTTCAACTTTGGCGAGTACGAAAAGATTACCGGGGCCCACTTAAACCGTAT  71346
              ||||||||||||||||||||||||||||||||||||||||||||||||||||||||||||
Sbjct  79401  GATAATCTTCTTCAACTTTGGCGAGTACGAAAAGATTACCGGGGCCCACTTAAACCGTAT  79460

Query  71347  AGCCAACAATTCAGCTATGCGGGGAGTATAGTTATATGCCCGGAAAAGTTCAAGACTTCT  71406
              ||||||||||||||||||||||||||||||||||||||||||||||||||||||||||||
Sbjct  79461  AGCCAACAATTCAGCTATGCGGGGAGTATAGTTATATGCCCGGAAAAGTTCAAGACTTCT  79520

Query  71407  TTCTGTGCTCGCTCCTTCTGCGCATTGTAAGTGCAGGATGGT  71448
              ||||||||||||||||||||||||||||||||||||||||||
Sbjct  79521  TTCTGTGCTCGCTCCTTCTGCGCATTGTAAGTGCAGGATGGT  79562


Range 3: 65495 to 70742

Score:9692 bits(5248), Expect:0.0, 
Identities:5248/5248(100%),  Gaps:0/5248(0%), Strand: Plus/Plus

Query  21959  GGCACTGTTGCAAATAGTCGGTGGTGATAAACTTATCATCCCCTTTTGCTGATGGAGCTG  22018
              ||||||||||||||||||||||||||||||||||||||||||||||||||||||||||||
Sbjct  65495  GGCACTGTTGCAAATAGTCGGTGGTGATAAACTTATCATCCCCTTTTGCTGATGGAGCTG  65554

Query  22019  CACATGAACCCATTCAAAGGCCGGCATTTTCAGCGTGACATCATTCTGTGGGCCGTACGC  22078
              ||||||||||||||||||||||||||||||||||||||||||||||||||||||||||||
Sbjct  65555  CACATGAACCCATTCAAAGGCCGGCATTTTCAGCGTGACATCATTCTGTGGGCCGTACGC  65614

Query  22079  TGGTACTGCAAATACGGCATCAGTTACCGTGAGCTGCAGGAGATGCTGGCTGAACGCGGA  22138
              ||||||||||||||||||||||||||||||||||||||||||||||||||||||||||||
Sbjct  65615  TGGTACTGCAAATACGGCATCAGTTACCGTGAGCTGCAGGAGATGCTGGCTGAACGCGGA  65674

Query  22139  GTGAATGTCGATCACTCCACGATTTACCGCTGGGTTCAGCGTTATGCGCCTGAAATGGAA  22198
              ||||||||||||||||||||||||||||||||||||||||||||||||||||||||||||
Sbjct  65675  GTGAATGTCGATCACTCCACGATTTACCGCTGGGTTCAGCGTTATGCGCCTGAAATGGAA  65734

Query  22199  AAACGGCTGCGCTGGTACTGGCGTAACCCTTCCGATCTTTGCCCGTGGCACATGGATGAA  22258
              ||||||||||||||||||||||||||||||||||||||||||||||||||||||||||||
Sbjct  65735  AAACGGCTGCGCTGGTACTGGCGTAACCCTTCCGATCTTTGCCCGTGGCACATGGATGAA  65794

Query  22259  ACCTACGTGAAGGTCAATGGCCGCTGGGCGTATCTGTACCGGGCCGTCGACAGCCGGGGC  22318
              ||||||||||||||||||||||||||||||||||||||||||||||||||||||||||||
Sbjct  65795  ACCTACGTGAAGGTCAATGGCCGCTGGGCGTATCTGTACCGGGCCGTCGACAGCCGGGGC  65854

Query  22319  CGCACTGTCGATTTTTATCTCTCCTCCCGTCGTAACAGCAAAGCTGCATACCGGTTTCTG  22378
              ||||||||||||||||||||||||||||||||||||||||||||||||||||||||||||
Sbjct  65855  CGCACTGTCGATTTTTATCTCTCCTCCCGTCGTAACAGCAAAGCTGCATACCGGTTTCTG  65914

Query  22379  GGTAAAATCCTCAACAACGTGAAGAAGTGGCAGATCCCGCGATTCATCAACACGGATAAA  22438
              ||||||||||||||||||||||||||||||||||||||||||||||||||||||||||||
Sbjct  65915  GGTAAAATCCTCAACAACGTGAAGAAGTGGCAGATCCCGCGATTCATCAACACGGATAAA  65974

Query  22439  GCGCCCGCCTATGGTCGCGCGCTTGCTCTGCTCAAACGCGAAGGCCGGTGCCCGTCTGAC  22498
              ||||||||||||||||||||||||||||||||||||||||||||||||||||||||||||
Sbjct  65975  GCGCCCGCCTATGGTCGCGCGCTTGCTCTGCTCAAACGCGAAGGCCGGTGCCCGTCTGAC  66034

Query  22499  GTTGAACACCGACAGATTAAGTACCGGAACAACGTGATTGAATGCGATCATGGCAAACTG  22558
              ||||||||||||||||||||||||||||||||||||||||||||||||||||||||||||
Sbjct  66035  GTTGAACACCGACAGATTAAGTACCGGAACAACGTGATTGAATGCGATCATGGCAAACTG  66094

Query  22559  AAACGGATAATCGGCGCCACGCTGGGATTTAAATCCATGAAGACGGCTTACGCCACCATC  22618
              ||||||||||||||||||||||||||||||||||||||||||||||||||||||||||||
Sbjct  66095  AAACGGATAATCGGCGCCACGCTGGGATTTAAATCCATGAAGACGGCTTACGCCACCATC  66154

Query  22619  AAAGGTATTGAGGTGATGCGTGCACTACGCAAAGGCCAGGCCTCAGCATTTTATTATGGT  22678
              ||||||||||||||||||||||||||||||||||||||||||||||||||||||||||||
Sbjct  66155  AAAGGTATTGAGGTGATGCGTGCACTACGCAAAGGCCAGGCCTCAGCATTTTATTATGGT  66214

Query  22679  GATCCCCTGGGCGAAATGCGCCTGGTAAGCAGAGTTTTTGAAATGTAAGGCCTTTGAATA  22738
              ||||||||||||||||||||||||||||||||||||||||||||||||||||||||||||
Sbjct  66215  GATCCCCTGGGCGAAATGCGCCTGGTAAGCAGAGTTTTTGAAATGTAAGGCCTTTGAATA  66274

Query  22739  AGACAAAAGGCTGCCTCATCGCTAACTTTGCAACAGTGCCCCACATCTTTTGTCACCAAC  22798
              ||||||||||||||||||||||||||||||||||||||||||||||||||||||||||||
Sbjct  66275  AGACAAAAGGCTGCCTCATCGCTAACTTTGCAACAGTGCCCCACATCTTTTGTCACCAAC  66334

Query  22799  GAGCGGCTGCCTATCACCGCACCGTGCCCGATCTTGATTCCGGGCATGACCATTGCCTCA  22858
              ||||||||||||||||||||||||||||||||||||||||||||||||||||||||||||
Sbjct  66335  GAGCGGCTGCCTATCACCGCACCGTGCCCGATCTTGATTCCGGGCATGACCATTGCCTCA  66394

Query  22859  GAGCCGATCCAAACGTCATTGCCAATGACAGTATTACCTGCTTTTTGGAAGGCATCGAGT  22918
              ||||||||||||||||||||||||||||||||||||||||||||||||||||||||||||
Sbjct  66395  GAGCCGATCCAAACGTCATTGCCAATGACAGTATTACCTGCTTTTTGGAAGGCATCGAGT  66454

Query  22919  GCGCTTGAGAATGCAGGTTCTTCCTGCATATAAAAGAACGGGAAAGATGATGCCCAGTCG  22978
              ||||||||||||||||||||||||||||||||||||||||||||||||||||||||||||
Sbjct  66455  GCGCTTGAGAATGCAGGTTCTTCCTGCATATAAAAGAACGGGAAAGATGATGCCCAGTCG  66514

Query  22979  TACCGATGCCCCTGATTGCCAGCCATGATAAAGGAAGCCCCACTCCCGATAGAGCAGAAA  23038
              ||||||||||||||||||||||||||||||||||||||||||||||||||||||||||||
Sbjct  66515  TACCGATGCCCCTGATTGCCAGCCATGATAAAGGAAGCCCCACTCCCGATAGAGCAGAAA  66574

Query  23039  CTACCGATGATCAACTTATCAACGTCATCACGGTCCGGAAACAGATACCGTGCGCAGTCA  23098
              ||||||||||||||||||||||||||||||||||||||||||||||||||||||||||||
Sbjct  66575  CTACCGATGATCAACTTATCAACGTCATCACGGTCCGGAAACAGATACCGTGCGCAGTCA  66634

Query  23099  TCGAATGAGTGCCCATGATAGTAGCCAGAGTAATAGCTGTACCGCCCAACTTTGATATTG  23158
              ||||||||||||||||||||||||||||||||||||||||||||||||||||||||||||
Sbjct  66635  TCGAATGAGTGCCCATGATAGTAGCCAGAGTAATAGCTGTACCGCCCAACTTTGATATTG  66694

Query  23159  GGGTTCTTCACTTGCTCAGAAAGCAGCTTGCCTTTGAAGGGGCTATCAAAGTAGTTGGTC  23218
              ||||||||||||||||||||||||||||||||||||||||||||||||||||||||||||
Sbjct  66695  GGGTTCTTCACTTGCTCAGAAAGCAGCTTGCCTTTGAAGGGGCTATCAAAGTAGTTGGTC  66754

Query  23219  ATAAGAGATCCCGCGGTCTGTGACTTTGCCGTCTAACGTTTGAAATAAGGGGCGCCGAGC  23278
              ||||||||||||||||||||||||||||||||||||||||||||||||||||||||||||
Sbjct  66755  ATAAGAGATCCCGCGGTCTGTGACTTTGCCGTCTAACGTTTGAAATAAGGGGCGCCGAGC  66814

Query  23279  GCCAGCGAGGGGAGCCAAAAGCTTGCTTTTGGCCGTCCCGACTTGATTGAAGGGTTGGGC  23338
              ||||||||||||||||||||||||||||||||||||||||||||||||||||||||||||
Sbjct  66815  GCCAGCGAGGGGAGCCAAAAGCTTGCTTTTGGCCGTCCCGACTTGATTGAAGGGTTGGGC  66874

Query  23339  GATTTTGCCATTAGATTTTTTATAAATTTAGTGTGTTTAGAATGGTGATCGCATTTTTCT  23398
              ||||||||||||||||||||||||||||||||||||||||||||||||||||||||||||
Sbjct  66875  GATTTTGCCATTAGATTTTTTATAAATTTAGTGTGTTTAGAATGGTGATCGCATTTTTCT  66934

Query  23399  TGGCTTTTATGCTTGATGTTAAATTCGACCCCAAGTTTCCTGTAAGTGCGGACACAAAAA  23458
              ||||||||||||||||||||||||||||||||||||||||||||||||||||||||||||
Sbjct  66935  TGGCTTTTATGCTTGATGTTAAATTCGACCCCAAGTTTCCTGTAAGTGCGGACACAAAAA  66994

Query  23459  CATATTTATGTCCTGATTTGCTTATAATAAACCCTTCAAACCATCCGTTTTGTAAGGTTC  23518
              ||||||||||||||||||||||||||||||||||||||||||||||||||||||||||||
Sbjct  66995  CATATTTATGTCCTGATTTGCTTATAATAAACCCTTCAAACCATCCGTTTTGTAAGGTTC  67054

Query  23519  TATTTGCTGTGAATCCTGCACCAGTTTTCCCATACAGTTTTGTACTATTATCCAGATCTT  23578
              ||||||||||||||||||||||||||||||||||||||||||||||||||||||||||||
Sbjct  67055  TATTTGCTGTGAATCCTGCACCAGTTTTCCCATACAGTTTTGTACTATTATCCAGATCTT  67114

Query  23579  GTAGATACATGTTCTCTATGGTGTTTTCTATGGCTGAGTTTTTAACTGGGAGATTGTGAT  23638
              ||||||||||||||||||||||||||||||||||||||||||||||||||||||||||||
Sbjct  67115  GTAGATACATGTTCTCTATGGTGTTTTCTATGGCTGAGTTTTTAACTGGGAGATTGTGAT  67174

Query  23639  TAATAATTTTACGCAGGAATTGAATTTGTTCTTCTGGTGAAATTTTTAAGCTACTTTCGA  23698
              ||||||||||||||||||||||||||||||||||||||||||||||||||||||||||||
Sbjct  67175  TAATAATTTTACGCAGGAATTGAATTTGTTCTTCTGGTGAAATTTTTAAGCTACTTTCGA  67234

Query  23699  GCCATGCTTCTGTTAATCCGTTGTTTCTTTCTTTATCTCCAGAGAAGTCTTGATTTCCAT  23758
              ||||||||||||||||||||||||||||||||||||||||||||||||||||||||||||
Sbjct  67235  GCCATGCTTCTGTTAATCCGTTGTTTCTTTCTTTATCTCCAGAGAAGTCTTGATTTCCAT  67294

Query  23759  AATCAAAATCTTTGAGATAATTCTTGATTTTATTTAATCCAATTTTTTGGGTTATTTCTT  23818
              ||||||||||||||||||||||||||||||||||||||||||||||||||||||||||||
Sbjct  67295  AATCAAAATCTTTGAGATAATTCTTGATTTTATTTAATCCAATTTTTTGGGTTATTTCTT  67354

Query  23819  GCGAAACCCAAACAACAGAAAATTGCATCCACGTCTTTGGTGTATGATTGCTGTTCCAGA  23878
              ||||||||||||||||||||||||||||||||||||||||||||||||||||||||||||
Sbjct  67355  GCGAAACCCAAACAACAGAAAATTGCATCCACGTCTTTGGTGTATGATTGCTGTTCCAGA  67414

Query  23879  TCTCCATTCCTTTGGGGGTTTTATCCCATTTGAATATGGTTTTCTGATCTATTATTTCCG  23938
              ||||||||||||||||||||||||||||||||||||||||||||||||||||||||||||
Sbjct  67415  TCTCCATTCCTTTGGGGGTTTTATCCCATTTGAATATGGTTTTCTGATCTATTATTTCCG  67474

Query  23939  CATCAAATGCCATAAGTGATAATGCGATCTTGAAAGTTGAATCTGGTGCCATTTGCGTTG  23998
              ||||||||||||||||||||||||||||||||||||||||||||||||||||||||||||
Sbjct  67475  CATCAAATGCCATAAGTGATAATGCGATCTTGAAAGTTGAATCTGGTGCCATTTGCGTTG  67534

Query  23999  CACACTTTGCTTTATTGAATTGAGCAATTTCAGCGTTTGTGGATGCATCGTAAAGTAAAA  24058
              ||||||||||||||||||||||||||||||||||||||||||||||||||||||||||||
Sbjct  67535  CACACTTTGCTTTATTGAATTGAGCAATTTCAGCGTTTGTGGATGCATCGTAAAGTAAAA  67594

Query  24059  AACAACCTTCAGTTCCTTCAAATAATGGAGATGCAACAGTAGAGATATCTGTTGATGCAC  24118
              ||||||||||||||||||||||||||||||||||||||||||||||||||||||||||||
Sbjct  67595  AACAACCTTCAGTTCCTTCAAATAATGGAGATGCAACAGTAGAGATATCTGTTGATGCAC  67654

Query  24119  TGGCGCTGCTGTAGATAATATTTGCAATTATTaaaaaaaTAGCGAAGTTGATATGTATTG  24178
              ||||||||||||||||||||||||||||||||||||||||||||||||||||||||||||
Sbjct  67655  TGGCGCTGCTGTAGATAATATTTGCAATTATTAAAAAAATAGCGAAGTTGATATGTATTG  67714

Query  24179  TGTTTTTCATAATAAGTATTGGTTTGGTAAAGGGCTTAATTTTAACGGCTAACAATTAAT  24238
              ||||||||||||||||||||||||||||||||||||||||||||||||||||||||||||
Sbjct  67715  TGTTTTTCATAATAAGTATTGGTTTGGTAAAGGGCTTAATTTTAACGGCTAACAATTAAT  67774

Query  24239  GAGGCTCCGGGTTCGCCCAACGTTTGACATGAGGGGCGGCCAAGGGCGCCAGCCCTTGGA  24298
              ||||||||||||||||||||||||||||||||||||||||||||||||||||||||||||
Sbjct  67775  GAGGCTCCGGGTTCGCCCAACGTTTGACATGAGGGGCGGCCAAGGGCGCCAGCCCTTGGA  67834

Query  24299  CGTCCCCCTCGATGGAAGGGTTAGGCATCACTGCGTGTTCGCTCGAATGCCTGGCGTGTT  24358
              ||||||||||||||||||||||||||||||||||||||||||||||||||||||||||||
Sbjct  67835  CGTCCCCCTCGATGGAAGGGTTAGGCATCACTGCGTGTTCGCTCGAATGCCTGGCGTGTT  67894

Query  24359  TGAACCATGTACACGGCTGGACCATATGGGGTGGTTACGGTACCTTGCCTCTCAAACCCC  24418
              ||||||||||||||||||||||||||||||||||||||||||||||||||||||||||||
Sbjct  67895  TGAACCATGTACACGGCTGGACCATATGGGGTGGTTACGGTACCTTGCCTCTCAAACCCC  67954

Query  24419  GCTTTCTCGTAGCATCGGATCGCTCGCAAGTTGCTCGGCGACGGGTCCGTTTGGATCTTG  24478
              ||||||||||||||||||||||||||||||||||||||||||||||||||||||||||||
Sbjct  67955  GCTTTCTCGTAGCATCGGATCGCTCGCAAGTTGCTCGGCGACGGGTCCGTTTGGATCTTG  68014

Query  24479  GTGACCTCGGGATCATTGAACAGCAACTCAACCAGAGCTCGAACCAGCTTGGTTCCCAAG  24538
              ||||||||||||||||||||||||||||||||||||||||||||||||||||||||||||
Sbjct  68015  GTGACCTCGGGATCATTGAACAGCAACTCAACCAGAGCTCGAACCAGCTTGGTTCCCAAG  68074

Query  24539  CCTTTGCCCAGTTGTGATGCATTCGCCAGTAACTGGTCTATTCCGCGTACTCCTGGATCG  24598
              ||||||||||||||||||||||||||||||||||||||||||||||||||||||||||||
Sbjct  68075  CCTTTGCCCAGTTGTGATGCATTCGCCAGTAACTGGTCTATTCCGCGTACTCCTGGATCG  68134

Query  24599  GTTTCTTCTTCCCACCGTCCGTCCCCGCTTCCAAGAGCAACGTACGACTGGGCATACCCA  24658
              ||||||||||||||||||||||||||||||||||||||||||||||||||||||||||||
Sbjct  68135  GTTTCTTCTTCCCACCGTCCGTCCCCGCTTCCAAGAGCAACGTACGACTGGGCATACCCA  68194

Query  24659  ATCGGCTCTCCATTCAGCATTGCAATGTATGGAGTGACGGACTCTTGCGCTAAAACGCTT  24718
              ||||||||||||||||||||||||||||||||||||||||||||||||||||||||||||
Sbjct  68195  ATCGGCTCTCCATTCAGCATTGCAATGTATGGAGTGACGGACTCTTGCGCTAAAACGCTT  68254

Query  24719  GGCAAGTACTGTTCCTGTACGTCAGCAAGTGTCGGGCGTGCTTCTTCTCCGCCCCACCAC  24778
              ||||||||||||||||||||||||||||||||||||||||||||||||||||||||||||
Sbjct  68255  GGCAAGTACTGTTCCTGTACGTCAGCAAGTGTCGGGCGTGCTTCTTCTCCGCCCCACCAC  68314

Query  24779  TCGACGATATGAGATCGATTTAGCCACTCATAGAGCATCGCAAGGTCATGCTCAGTCATG  24838
              ||||||||||||||||||||||||||||||||||||||||||||||||||||||||||||
Sbjct  68315  TCGACGATATGAGATCGATTTAGCCACTCATAGAGCATCGCAAGGTCATGCTCAGTCATG  68374

Query  24839  AGGCGCAGTGTGACGGAATCGTTGCTGTTGGTCACGATGCTGTACTTTGTGATGCCTAAC  24898
              ||||||||||||||||||||||||||||||||||||||||||||||||||||||||||||
Sbjct  68375  AGGCGCAGTGTGACGGAATCGTTGCTGTTGGTCACGATGCTGTACTTTGTGATGCCTAAC  68434

Query  24899  TTTGTTTTTGCGTTGCTCATGATGTCTAACTCCCAATTTGTGTAGGGCTTATTATGCACG  24958
              ||||||||||||||||||||||||||||||||||||||||||||||||||||||||||||
Sbjct  68435  TTTGTTTTTGCGTTGCTCATGATGTCTAACTCCCAATTTGTGTAGGGCTTATTATGCACG  68494

Query  24959  CTTAAAGGCACTGTTGCAAAGTTAGCGATGAGGCAGCCTTTTGTCTTATTCAAAGGCCTT  25018
              ||||||||||||||||||||||||||||||||||||||||||||||||||||||||||||
Sbjct  68495  CTTAAAGGCACTGTTGCAAAGTTAGCGATGAGGCAGCCTTTTGTCTTATTCAAAGGCCTT  68554

Query  25019  ACATTTCAAAAACTCTGCTTACCAGGCGCATTTCGCCCAGGGGATCACCATAATAAAATG  25078
              ||||||||||||||||||||||||||||||||||||||||||||||||||||||||||||
Sbjct  68555  ACATTTCAAAAACTCTGCTTACCAGGCGCATTTCGCCCAGGGGATCACCATAATAAAATG  68614

Query  25079  CTGAGGCCTGGCCTTTGCGTAGTGCACGCATCACCTCAATACCTTTGATGGTGGCGTAAG  25138
              ||||||||||||||||||||||||||||||||||||||||||||||||||||||||||||
Sbjct  68615  CTGAGGCCTGGCCTTTGCGTAGTGCACGCATCACCTCAATACCTTTGATGGTGGCGTAAG  68674

Query  25139  CCGTCTTCATGGATTTAAATCCCAGCGTGGCGCCGATTATCCGTTTCAGTTTGCCATGAT  25198
              ||||||||||||||||||||||||||||||||||||||||||||||||||||||||||||
Sbjct  68675  CCGTCTTCATGGATTTAAATCCCAGCGTGGCGCCGATTATCCGTTTCAGTTTGCCATGAT  68734

Query  25199  CGCATTCAATCACGTTGTTCCGGTACTTAATCTGTCGGTGTTCAACGTCAGACGGGCACC  25258
              ||||||||||||||||||||||||||||||||||||||||||||||||||||||||||||
Sbjct  68735  CGCATTCAATCACGTTGTTCCGGTACTTAATCTGTCGGTGTTCAACGTCAGACGGGCACC  68794

Query  25259  GGCCTTCGCGTTTGAGCAGAGCAAGCGCGCGACCATAGGCGGGCGCTTTATCCGTGTTGA  25318
              ||||||||||||||||||||||||||||||||||||||||||||||||||||||||||||
Sbjct  68795  GGCCTTCGCGTTTGAGCAGAGCAAGCGCGCGACCATAGGCGGGCGCTTTATCCGTGTTGA  68854

Query  25319  TGAATCGCGGGATCTGCCACTTCTTCACGTTGTTGAGGATTTTACCCAGAAACCGGTATG  25378
              ||||||||||||||||||||||||||||||||||||||||||||||||||||||||||||
Sbjct  68855  TGAATCGCGGGATCTGCCACTTCTTCACGTTGTTGAGGATTTTACCCAGAAACCGGTATG  68914

Query  25379  CAGCTTTGCTGTTACGACGGGAGGAGAGATAAAAATCGACAGTGCGGCCCCGGCTGTCGA  25438
              ||||||||||||||||||||||||||||||||||||||||||||||||||||||||||||
Sbjct  68915  CAGCTTTGCTGTTACGACGGGAGGAGAGATAAAAATCGACAGTGCGGCCCCGGCTGTCGA  68974

Query  25439  CGGCCCGGTACAGATACGCCCAGCGGCCATTGACCTTCACGTAGGTTTCATCCATGTGCC  25498
              ||||||||||||||||||||||||||||||||||||||||||||||||||||||||||||
Sbjct  68975  CGGCCCGGTACAGATACGCCCAGCGGCCATTGACCTTCACGTAGGTTTCATCCATGTGCC  69034

Query  25499  ACGGGCAAAGATCGGAAGGGTTACGCCAGTACCAGCGCAGCCGTTTTTCCATTTCAGGCG  25558
              ||||||||||||||||||||||||||||||||||||||||||||||||||||||||||||
Sbjct  69035  ACGGGCAAAGATCGGAAGGGTTACGCCAGTACCAGCGCAGCCGTTTTTCCATTTCAGGCG  69094

Query  25559  CATAACGCTGAACCCAGCGGTAAATCGTGGAGTGATCGACATTCACTCCGCGTTCAGCCA  25618
              ||||||||||||||||||||||||||||||||||||||||||||||||||||||||||||
Sbjct  69095  CATAACGCTGAACCCAGCGGTAAATCGTGGAGTGATCGACATTCACTCCGCGTTCAGCCA  69154

Query  25619  GCATCTCCTGCAGCTCACGGTAACTGATGCCGTATTTGCAGTACCAGCGTACGGCCCACA  25678
              ||||||||||||||||||||||||||||||||||||||||||||||||||||||||||||
Sbjct  69155  GCATCTCCTGCAGCTCACGGTAACTGATGCCGTATTTGCAGTACCAGCGTACGGCCCACA  69214

Query  25679  GAATGATGTCACGCTGAAAATGCCGGCCTTTGAATGGGTTCATGTGCAGCTCCATCAGCA  25738
              ||||||||||||||||||||||||||||||||||||||||||||||||||||||||||||
Sbjct  69215  GAATGATGTCACGCTGAAAATGCCGGCCTTTGAATGGGTTCATGTGCAGCTCCATCAGCA  69274

Query  25739  AAAGGGGATGATAAGTTTATCACCACCGACTATTTGCAACAGTGCCTCTCGATAGGTATA  25798
              ||||||||||||||||||||||||||||||||||||||||||||||||||||||||||||
Sbjct  69275  AAAGGGGATGATAAGTTTATCACCACCGACTATTTGCAACAGTGCCTCTCGATAGGTATA  69334

Query  25799  GTGTTTTGCAGTTTAGAGGAGATATCGCGATGCATACGCGGAAGGCAATAACGGAGGCAA  25858
              ||||||||||||||||||||||||||||||||||||||||||||||||||||||||||||
Sbjct  69335  GTGTTTTGCAGTTTAGAGGAGATATCGCGATGCATACGCGGAAGGCAATAACGGAGGCAA  69394

Query  25859  TTCGAAAATTAGGAGTCCAAACCGGTGACCTGTTGATGGTGCATGCCTCACTTAAAGCGA  25918
              ||||||||||||||||||||||||||||||||||||||||||||||||||||||||||||
Sbjct  69395  TTCGAAAATTAGGAGTCCAAACCGGTGACCTGTTGATGGTGCATGCCTCACTTAAAGCGA  69454

Query  25919  TTGGTCCGGTCGAAGGAGGAGCGGAGACGGTCGTTGCCGCGTTACGCTCCGCGGTTGGGC  25978
              ||||||||||||||||||||||||||||||||||||||||||||||||||||||||||||
Sbjct  69455  TTGGTCCGGTCGAAGGAGGAGCGGAGACGGTCGTTGCCGCGTTACGCTCCGCGGTTGGGC  69514

Query  25979  CGACTGGCACTGTGATGGGATACGCGTCGTGGGACCGATCACCCTACGAGGAGACTCTGA  26038
              ||||||||||||||||||||||||||||||||||||||||||||||||||||||||||||
Sbjct  69515  CGACTGGCACTGTGATGGGATACGCGTCGTGGGACCGATCACCCTACGAGGAGACTCTGA  69574

Query  26039  ATGGCGCTCGGTTGGATGACAAAGCCCGCCGTACCTGGCCGCCGTTCGATCCCGCAACGG  26098
              ||||||||||||||||||||||||||||||||||||||||||||||||||||||||||||
Sbjct  69575  ATGGCGCTCGGTTGGATGACAAAGCCCGCCGTACCTGGCCGCCGTTCGATCCCGCAACGG  69634

Query  26099  CCGGGACTTACCGTGGGTTCGGCCTGCTGAATCAATTTCTGGTTCAAGCCCCCGGCGCGC  26158
              ||||||||||||||||||||||||||||||||||||||||||||||||||||||||||||
Sbjct  69635  CCGGGACTTACCGTGGGTTCGGCCTGCTGAATCAATTTCTGGTTCAAGCCCCCGGCGCGC  69694

Query  26159  GGCGCAGCGCGCACCCCGATGCATCGATGGTCGCGGTTGGTCCGCTAGCTGAAACGCTGA  26218
              ||||||||||||||||||||||||||||||||||||||||||||||||||||||||||||
Sbjct  69695  GGCGCAGCGCGCACCCCGATGCATCGATGGTCGCGGTTGGTCCGCTAGCTGAAACGCTGA  69754

Query  26219  CGGAGCCTCACGAACTCGGTCACGCCTTGGGGGAAGGGTCGCCCGTCGAGCGGTTCGTCC  26278
              ||||||||||||||||||||||||||||||||||||||||||||||||||||||||||||
Sbjct  69755  CGGAGCCTCACGAACTCGGTCACGCCTTGGGGGAAGGGTCGCCCGTCGAGCGGTTCGTCC  69814

Query  26279  GCCTTGGCGGGAAGGCCCTGCTGTTGGGTGCGCCGCTAAACTCCGTTACCGCATTGCACT  26338
              ||||||||||||||||||||||||||||||||||||||||||||||||||||||||||||
Sbjct  69815  GCCTTGGCGGGAAGGCCCTGCTGTTGGGTGCGCCGCTAAACTCCGTTACCGCATTGCACT  69874

Query  26339  ACGCCGAGGCGGTTGCGGATATCCCCAACAAACGATGGGTGACGTATGAGATGCCGATGC  26398
              ||||||||||||||||||||||||||||||||||||||||||||||||||||||||||||
Sbjct  69875  ACGCCGAGGCGGTTGCGGATATCCCCAACAAACGATGGGTGACGTATGAGATGCCGATGC  69934

Query  26399  TTGGAAGAAACGGTGAAGTCGCCTGGAAAACGGCATCAGAATACGATTCAAACGGCATTC  26458
              ||||||||||||||||||||||||||||||||||||||||||||||||||||||||||||
Sbjct  69935  TTGGAAGAAACGGTGAAGTCGCCTGGAAAACGGCATCAGAATACGATTCAAACGGCATTC  69994

Query  26459  TCGATTGCTTTGCTATCGAAGGAAAGCCGGATGCGGTCGAAACTATAGCAAATGCTTACG  26518
              ||||||||||||||||||||||||||||||||||||||||||||||||||||||||||||
Sbjct  69995  TCGATTGCTTTGCTATCGAAGGAAAGCCGGATGCGGTCGAAACTATAGCAAATGCTTACG  70054

Query  26519  TGAAGCTCGGTCGCCATCGAGAAGGTGTCGTGGGCTTTGCTCAGTGCTACCTGTTCGACG  26578
              ||||||||||||||||||||||||||||||||||||||||||||||||||||||||||||
Sbjct  70055  TGAAGCTCGGTCGCCATCGAGAAGGTGTCGTGGGCTTTGCTCAGTGCTACCTGTTCGACG  70114

Query  26579  CGCAGGACATCGTGACGTTCGGCGTCACCTATCTTGAGAAGCACTTCGGAGCCACTCCGA  26638
              ||||||||||||||||||||||||||||||||||||||||||||||||||||||||||||
Sbjct  70115  CGCAGGACATCGTGACGTTCGGCGTCACCTATCTTGAGAAGCACTTCGGAGCCACTCCGA  70174

Query  26639  TCGTGCCAGCACACGAAGCCGCCCAGCGCTCTTGCGAGCCTTCCGGTTAGAGGCCGTCGA  26698
              ||||||||||||||||||||||||||||||||||||||||||||||||||||||||||||
Sbjct  70175  TCGTGCCAGCACACGAAGCCGCCCAGCGCTCTTGCGAGCCTTCCGGTTAGAGGCCGTCGA  70234

Query  26699  CAATGATAATCTGGATCAACGGACCTTTCGGCGCCGGAAAGACGACTCTCGCTGAGCGGC  26758
              ||||||||||||||||||||||||||||||||||||||||||||||||||||||||||||
Sbjct  70235  CAATGATAATCTGGATCAACGGACCTTTCGGCGCCGGAAAGACGACTCTCGCTGAGCGGC  70294

Query  26759  TGCGCGATCGGCGTCCGAAATCGCTGATCTTTGACCCTGAGGAAATCGGGTTCGTGGTGA  26818
              ||||||||||||||||||||||||||||||||||||||||||||||||||||||||||||
Sbjct  70295  TGCGCGATCGGCGTCCGAAATCGCTGATCTTTGACCCTGAGGAAATCGGGTTCGTGGTGA  70354

Query  26819  AAGAAACGGTCCCCATACCAGCGAGCGGAGACTATCAGGATCTCCCCTTGTGGAGGGGAC  26878
              ||||||||||||||||||||||||||||||||||||||||||||||||||||||||||||
Sbjct  70355  AAGAAACGGTCCCCATACCAGCGAGCGGAGACTATCAGGATCTCCCCTTGTGGAGGGGAC  70414

Query  26879  TTACGATCGCTGCGGTCAGCGAGATTCGCAGGAATTACTCGCAGGACATCATCATCCCAA  26938
              ||||||||||||||||||||||||||||||||||||||||||||||||||||||||||||
Sbjct  70415  TTACGATCGCTGCGGTCAGCGAGATTCGCAGGAATTACTCGCAGGACATCATCATCCCAA  70474

Query  26939  TGACGCTCGTGCACCCGGACTATCTGACTGAGATACTCGACGGGTTAAGGCAGATCGACG  26998
              ||||||||||||||||||||||||||||||||||||||||||||||||||||||||||||
Sbjct  70475  TGACGCTCGTGCACCCGGACTATCTGACTGAGATACTCGACGGGTTAAGGCAGATCGACG  70534

Query  26999  ATCAGCTGCTGCACATCTTTCTGATGCTTAACGAGGACCTATTGCGTCACCGGATCTCGA  27058
              ||||||||||||||||||||||||||||||||||||||||||||||||||||||||||||
Sbjct  70535  ATCAGCTGCTGCACATCTTTCTGATGCTTAACGAGGACCTATTGCGTCACCGGATCTCGA  70594

Query  27059  ACCAGACCATGCATCCTGACCCGAATCGGAATGCGGAGATTCGAGAGTGGCGATTAGCGA  27118
              ||||||||||||||||||||||||||||||||||||||||||||||||||||||||||||
Sbjct  70595  ACCAGACCATGCATCCTGACCCGAATCGGAATGCGGAGATTCGAGAGTGGCGATTAGCGA  70654

Query  27119  ATGTCGCCCGATGCTTGGCCGCAAGGGAACGGCTTCCGTCCACAACCCGTGTTCTCGATA  27178
              ||||||||||||||||||||||||||||||||||||||||||||||||||||||||||||
Sbjct  70655  ATGTCGCCCGATGCTTGGCCGCAAGGGAACGGCTTCCGTCCACAACCCGTGTTCTCGATA  70714

Query  27179  GTGGTGCACACACCAGCGATGAACTTGC  27206
              ||||||||||||||||||||||||||||
Sbjct  70715  GTGGTGCACACACCAGCGATGAACTTGC  70742


Range 4: 64988 to 66316

Score:2449 bits(1326), Expect:0.0, 
Identities:1328/1329(99%),  Gaps:0/1329(0%), Strand: Plus/Plus

Query  6900   CCGAATAGGTTTCGTCGCGGATGTGCCAGGCTTGCAGCCAGGACAGCTTGGCGTAGGTCA  6959
              ||||||||||||||||||||||||||||||||||||||||||||||||||||||||||||
Sbjct  64988  CCGAATAGGTTTCGTCGCGGATGTGCCAGGCTTGCAGCCAGGACAGCTTGGCGTAGGTCA  65047

Query  6960   GGCCGGGGCTCGACTCGGCCATCTTGGTCAGCCCGAGGTTGATCGCATCACCGAGGATTG  7019
              ||||||||||||||||||||||||||||||||||||||||||||||||||||||||||||
Sbjct  65048  GGCCGGGGCTCGACTCGGCCATCTTGGTCAGCCCGAGGTTGATCGCATCACCGAGGATTG  65107

Query  7020   CGGACAGCAGCAACGTCCTGTCTTTGGCCTCGGCCCCGTCCTTCAAGTGGGTGAAGTGGC  7079
              ||||||||||||||||||||||||||||||||||||||||||||||||||||||||||||
Sbjct  65108  CGGACAGCAGCAACGTCCTGTCTTTGGCCTCGGCCCCGTCCTTCAAGTGGGTGAAGTGGC  65167

Query  7080   GGCTGAAGCCCGTCCAGTCGTCCACGTCCATCAGCAGTTCGGTGATCTTGATGCGCGGCA  7139
              ||||||||||||||||||||||||||||||||||||||||||||||||||||||||||||
Sbjct  65168  GGCTGAAGCCCGTCCAGTCGTCCACGTCCATCAGCAGTTCGGTGATCTTGATGCGCGGCA  65227

Query  7140   GTAACTGGCTGGTTTGGTCGATCAGCGCCTGCGCCCGATCCGGCACCGCCGCATCCAGCG  7199
              ||||||||||||||||||||||||||||||||||||||||||||||||||||||||||||
Sbjct  65228  GTAACTGGCTGGTTTGGTCGATCAGCGCCTGCGCCCGATCCGGCACCGCCGCATCCAGCG  65287

Query  7200   GGGTGATTTTCAGCCCTGACTCGGTGAGGATGGCATCGGGCAGCTCGTTGTCCTTGGCCA  7259
              ||||||||||||||||||||||||||||||||||||||||||||||||||||||||||||
Sbjct  65288  GGGTGATTTTCAGCCCTGACTCGGTGAGGATGGCATCGGGCAGCTCGTTGTCCTTGGCCA  65347

Query  7260   GGCGGGTGACGGTGGCCAACTGCTCGTCCAGCAGCTGCAAACGCTCTTCCAGGTACTGGT  7319
              ||||||||||||||||||||||||||||||||||||||||||||||||||||||||||||
Sbjct  65348  GGCGGGTGACGGTGGCCAACTGCTCGTCCAGCAGCTGCAAACGCTCTTCCAGGTACTGGT  65407

Query  7320   CGCTGTTCGGGTTGATCGCCAGGGGCAGGGCCTGCTCGCGCTTGAGTGCGGCGAACTTCT  7379
              ||||||||||||||||||||||||||||||||||||||||||||||||||||||||||||
Sbjct  65408  CGCTGTTCGGGTTGATCGCCAGGGGCAGGGCCTGCTCGCGCTTGAGTGCGGCGAACTTCT  65467

Query  7380   CGGCCGGCAGCAGGTAATCGTCGAAGTGGCACTGTTGCAAATAGTCGGTGGTGATAAACT  7439
              |||||||||||||||| |||||||||||||||||||||||||||||||||||||||||||
Sbjct  65468  CGGCCGGCAGCAGGTAGTCGTCGAAGTGGCACTGTTGCAAATAGTCGGTGGTGATAAACT  65527

Query  7440   TATCATCCCCTTTTGCTGATGGAGCTGCACATGAACCCATTCAAAGGCCGGCATTTTCAG  7499
              ||||||||||||||||||||||||||||||||||||||||||||||||||||||||||||
Sbjct  65528  TATCATCCCCTTTTGCTGATGGAGCTGCACATGAACCCATTCAAAGGCCGGCATTTTCAG  65587

Query  7500   CGTGACATCATTCTGTGGGCCGTACGCTGGTACTGCAAATACGGCATCAGTTACCGTGAG  7559
              ||||||||||||||||||||||||||||||||||||||||||||||||||||||||||||
Sbjct  65588  CGTGACATCATTCTGTGGGCCGTACGCTGGTACTGCAAATACGGCATCAGTTACCGTGAG  65647

Query  7560   CTGCAGGAGATGCTGGCTGAACGCGGAGTGAATGTCGATCACTCCACGATTTACCGCTGG  7619
              ||||||||||||||||||||||||||||||||||||||||||||||||||||||||||||
Sbjct  65648  CTGCAGGAGATGCTGGCTGAACGCGGAGTGAATGTCGATCACTCCACGATTTACCGCTGG  65707

Query  7620   GTTCAGCGTTATGCGCCTGAAATGGAAAAACGGCTGCGCTGGTACTGGCGTAACCCTTCC  7679
              ||||||||||||||||||||||||||||||||||||||||||||||||||||||||||||
Sbjct  65708  GTTCAGCGTTATGCGCCTGAAATGGAAAAACGGCTGCGCTGGTACTGGCGTAACCCTTCC  65767

Query  7680   GATCTTTGCCCGTGGCACATGGATGAAACCTACGTGAAGGTCAATGGCCGCTGGGCGTAT  7739
              ||||||||||||||||||||||||||||||||||||||||||||||||||||||||||||
Sbjct  65768  GATCTTTGCCCGTGGCACATGGATGAAACCTACGTGAAGGTCAATGGCCGCTGGGCGTAT  65827

Query  7740   CTGTACCGGGCCGTCGACAGCCGGGGCCGCACTGTCGATTTTTATCTCTCCTCCCGTCGT  7799
              ||||||||||||||||||||||||||||||||||||||||||||||||||||||||||||
Sbjct  65828  CTGTACCGGGCCGTCGACAGCCGGGGCCGCACTGTCGATTTTTATCTCTCCTCCCGTCGT  65887

Query  7800   AACAGCAAAGCTGCATACCGGTTTCTGGGTAAAATCCTCAACAACGTGAAGAAGTGGCAG  7859
              ||||||||||||||||||||||||||||||||||||||||||||||||||||||||||||
Sbjct  65888  AACAGCAAAGCTGCATACCGGTTTCTGGGTAAAATCCTCAACAACGTGAAGAAGTGGCAG  65947

Query  7860   ATCCCGCGATTCATCAACACGGATAAAGCGCCCGCCTATGGTCGCGCGCTTGCTCTGCTC  7919
              ||||||||||||||||||||||||||||||||||||||||||||||||||||||||||||
Sbjct  65948  ATCCCGCGATTCATCAACACGGATAAAGCGCCCGCCTATGGTCGCGCGCTTGCTCTGCTC  66007

Query  7920   AAACGCGAAGGCCGGTGCCCGTCTGACGTTGAACACCGACAGATTAAGTACCGGAACAAC  7979
              ||||||||||||||||||||||||||||||||||||||||||||||||||||||||||||
Sbjct  66008  AAACGCGAAGGCCGGTGCCCGTCTGACGTTGAACACCGACAGATTAAGTACCGGAACAAC  66067

Query  7980   GTGATTGAATGCGATCATGGCAAACTGAAACGGATAATCGGCGCCACGCTGGGATTTAAA  8039
              ||||||||||||||||||||||||||||||||||||||||||||||||||||||||||||
Sbjct  66068  GTGATTGAATGCGATCATGGCAAACTGAAACGGATAATCGGCGCCACGCTGGGATTTAAA  66127

Query  8040   TCCATGAAGACGGCTTACGCCACCATCAAAGGTATTGAGGTGATGCGTGCACTACGCAAA  8099
              ||||||||||||||||||||||||||||||||||||||||||||||||||||||||||||
Sbjct  66128  TCCATGAAGACGGCTTACGCCACCATCAAAGGTATTGAGGTGATGCGTGCACTACGCAAA  66187

Query  8100   GGCCAGGCCTCAGCATTTTATTATGGTGATCCCCTGGGCGAAATGCGCCTGGTAAGCAGA  8159
              ||||||||||||||||||||||||||||||||||||||||||||||||||||||||||||
Sbjct  66188  GGCCAGGCCTCAGCATTTTATTATGGTGATCCCCTGGGCGAAATGCGCCTGGTAAGCAGA  66247

Query  8160   GTTTTTGAAATGTAAGGCCTTTGAATAAGACAAAAGGCTGCCTCATCGCTAACTTTGCAA  8219
              ||||||||||||||||||||||||||||||||||||||||||||||||||||||||||||
Sbjct  66248  GTTTTTGAAATGTAAGGCCTTTGAATAAGACAAAAGGCTGCCTCATCGCTAACTTTGCAA  66307

Query  8220   CAGTGCCCC  8228
              |||||||||
Sbjct  66308  CAGTGCCCC  66316


Range 5: 20894 to 22209

Score:2425 bits(1313), Expect:0.0, 
Identities:1315/1316(99%),  Gaps:0/1316(0%), Strand: Plus/Minus

Query  11356  GCGTTAGATGCACTAAGCACATAATTGCTCACAGCCAAACTATCAGGTCAAGTCTGCTTT  11415
              ||||||||||||||||||||||||||||||||||||||||||||||||||||||||||||
Sbjct  22209  GCGTTAGATGCACTAAGCACATAATTGCTCACAGCCAAACTATCAGGTCAAGTCTGCTTT  22150

Query  11416  TATTATTTTTAAGCGTGCATAATAAGCCCTACACAAATTGGGAGATATATCATGAAAGGC  11475
              ||||||||||||||||||||||||||||||||||||||||||||||||||||||||||||
Sbjct  22149  TATTATTTTTAAGCGTGCATAATAAGCCCTACACAAATTGGGAGATATATCATGAAAGGC  22090

Query  11476  TGGCTTTTTCTTGTTATCGCAATAGTTGGCGAAGTAATCGCAACATCCGCATTAAAATCT  11535
              ||||||||||||||||||||||||||||||||||||||||||||||||||||||||||||
Sbjct  22089  TGGCTTTTTCTTGTTATCGCAATAGTTGGCGAAGTAATCGCAACATCCGCATTAAAATCT  22030

Query  11536  AGCGAGGGCTTTACTAAGCTTGCCCCTTCCGCCGTTGTCATAATCGGTTATGGCATCGCA  11595
              ||||||||||||||||||||||||||||||||||||||||||||||||||||||||||||
Sbjct  22029  AGCGAGGGCTTTACTAAGCTTGCCCCTTCCGCCGTTGTCATAATCGGTTATGGCATCGCA  21970

Query  11596  TTTTATTTTCTTTCTCTGGTTCTGAAATCCATCCCTGTCGGTGTTGCTTATGCAGTCTGG  11655
              ||||||||||||||||||||||||||||||||||||||||||||||||||||||||||||
Sbjct  21969  TTTTATTTTCTTTCTCTGGTTCTGAAATCCATCCCTGTCGGTGTTGCTTATGCAGTCTGG  21910

Query  11656  TCGGGACTCGGCGTCGTCATAATTACAGCCATTGCCTGGTTGCTTCATGGGCAAAAGCTT  11715
              ||||||||||||||||||||||||||||||||||||||||||||||||||||||||||||
Sbjct  21909  TCGGGACTCGGCGTCGTCATAATTACAGCCATTGCCTGGTTGCTTCATGGGCAAAAGCTT  21850

Query  11716  GATGCGTGGGGCTTTGTAGGTATGGGGCTCATAATTGCTGCCTTTTTGCTCGCCCGATCC  11775
              ||||||||||||||||||||||||||||||||||||||||||||||||||||||||||||
Sbjct  21849  GATGCGTGGGGCTTTGTAGGTATGGGGCTCATAATTGCTGCCTTTTTGCTCGCCCGATCC  21790

Query  11776  CCATCGTGGAAGTCGCTGCGGAGGCCGACGCCATGGTGACGGTGTTCGGCATTCTGAATC  11835
              ||||||||||||||||||||||||||||||||||||||||||||||||||||||||||||
Sbjct  21789  CCATCGTGGAAGTCGCTGCGGAGGCCGACGCCATGGTGACGGTGTTCGGCATTCTGAATC  21730

Query  11836  TCACCGAGGACTCCTTCTTCGATGAGAGCCGGCGGCTAGACCCCGCCGGCGCTGTCACCG  11895
              ||||||||||||||||||||||||||||||||||||||||||||||||||||||||||||
Sbjct  21729  TCACCGAGGACTCCTTCTTCGATGAGAGCCGGCGGCTAGACCCCGCCGGCGCTGTCACCG  21670

Query  11896  CGGCGATCGAAATGCTGCGAGTCGGATCAGACGTCGTGGATGTCGGACCGGCCGCCAGCC  11955
              ||||||||||||||||||||||||||||||||||||||||||||||||||||||||||||
Sbjct  21669  CGGCGATCGAAATGCTGCGAGTCGGATCAGACGTCGTGGATGTCGGACCGGCCGCCAGCC  21610

Query  11956  ATCCGGACGCGAGGCCTGTATCGCCGGCCGATGAGATCAGACGTATTGCGCCGCTCTTAG  12015
              ||||||||||||||||||||||||||||||||||||||||||||||||||||||||||||
Sbjct  21609  ATCCGGACGCGAGGCCTGTATCGCCGGCCGATGAGATCAGACGTATTGCGCCGCTCTTAG  21550

Query  12016  ACGCCCTGTCCGATCAGATGCACCGTGTTTCAATCGACAGCTTCCAACCGGAAACCCAGC  12075
              ||||||||||||||||||||||||||||||||||||||||||||||||||||||||||||
Sbjct  21549  ACGCCCTGTCCGATCAGATGCACCGTGTTTCAATCGACAGCTTCCAACCGGAAACCCAGC  21490

Query  12076  GCTATGCGCTCAAGCGCGGCGTGGGCTACCTGAACGATATCCAAGGATTTCCTGACCCTG  12135
              ||||||||||||||||||||||||||||||||||||||||||||||||||||||||||||
Sbjct  21489  GCTATGCGCTCAAGCGCGGCGTGGGCTACCTGAACGATATCCAAGGATTTCCTGACCCTG  21430

Query  12136  CGCTCTATCCCGATATTGCTGAGGCGGACTGCAGGCTGGAGGTTATGCACTCAGCGCAGC  12195
              ||||||||||||||||||||||||||||||||||||||| ||||||||||||||||||||
Sbjct  21429  CGCTCTATCCCGATATTGCTGAGGCGGACTGCAGGCTGGTGGTTATGCACTCAGCGCAGC  21370

Query  12196  GGGATGGCATCGCCACCCGCACCGGTCACCTTCGACCCGAAGACGCGCTCGACGAGATTG  12255
              ||||||||||||||||||||||||||||||||||||||||||||||||||||||||||||
Sbjct  21369  GGGATGGCATCGCCACCCGCACCGGTCACCTTCGACCCGAAGACGCGCTCGACGAGATTG  21310

Query  12256  TGCGGTTCTTCGAGGCGCGGGTTTCCGCCTTGCGACGGAGCGGGGTCGCTGCCGACCGGC  12315
              ||||||||||||||||||||||||||||||||||||||||||||||||||||||||||||
Sbjct  21309  TGCGGTTCTTCGAGGCGCGGGTTTCCGCCTTGCGACGGAGCGGGGTCGCTGCCGACCGGC  21250

Query  12316  TCATCCTCGATCCGGGGATGGGATTTTTCTTGAGCCCCGCACCGGAAACATCGCTGCACG  12375
              ||||||||||||||||||||||||||||||||||||||||||||||||||||||||||||
Sbjct  21249  TCATCCTCGATCCGGGGATGGGATTTTTCTTGAGCCCCGCACCGGAAACATCGCTGCACG  21190

Query  12376  TGCTGTCGAACCTTCAAAAGCTGAAGTCGGCGTTGGGGCTTCCGCTATTGGTCTCGGTGT  12435
              ||||||||||||||||||||||||||||||||||||||||||||||||||||||||||||
Sbjct  21189  TGCTGTCGAACCTTCAAAAGCTGAAGTCGGCGTTGGGGCTTCCGCTATTGGTCTCGGTGT  21130

Query  12436  CGCGGAAATCCTTCTTGGGCGCCACCGTTGGCCTTCCTGTAAAGGATCTGGGTCCAGCGA  12495
              ||||||||||||||||||||||||||||||||||||||||||||||||||||||||||||
Sbjct  21129  CGCGGAAATCCTTCTTGGGCGCCACCGTTGGCCTTCCTGTAAAGGATCTGGGTCCAGCGA  21070

Query  12496  GCCTTGCGGCGGAACTTCACGCGATCGGCAATGGCGCTGACTACGTCCGCACCCACGCGC  12555
              ||||||||||||||||||||||||||||||||||||||||||||||||||||||||||||
Sbjct  21069  GCCTTGCGGCGGAACTTCACGCGATCGGCAATGGCGCTGACTACGTCCGCACCCACGCGC  21010

Query  12556  CTGGAGATCTGCGAAGCGCAATCACCTTCTCGGAAACCCTCGCGAAATTTCGCAGTCGCG  12615
              ||||||||||||||||||||||||||||||||||||||||||||||||||||||||||||
Sbjct  21009  CTGGAGATCTGCGAAGCGCAATCACCTTCTCGGAAACCCTCGCGAAATTTCGCAGTCGCG  20950

Query  12616  ACGCCAGAGACCGAGGGTTAGATCATGCCTAGCATTCACCTTCCGGCCGCCCGCTA  12671
              ||||||||||||||||||||||||||||||||||||||||||||||||||||||||
Sbjct  20949  ACGCCAGAGACCGAGGGTTAGATCATGCCTAGCATTCACCTTCCGGCCGCCCGCTA  20894


Range 6: 7400 to 8226

Score:1515 bits(820), Expect:0.0, 
Identities:825/827(99%),  Gaps:1/827(0%), Strand: Plus/Minus

Query  24965  GGCACTGTTGCAAAGTTAGCGATGAGGCAGCCTTTTGTCTTATTCAAAGGCCTTACATTT  25024
              ||||||||||||||||||||||||||||||||||||||||||||||||||||||||||||
Sbjct  8226   GGCACTGTTGCAAAGTTAGCGATGAGGCAGCCTTTTGTCTTATTCAAAGGCCTTACATTT  8167

Query  25025  CAAAAACTCTGCTTACCAGGCGCATTTCGCCCAGGGGATCACCATAATAAAATGCTGAGG  25084
              ||||||||||||||||||||||||||||||||||||||||||||||||||||||||||||
Sbjct  8166   CAAAAACTCTGCTTACCAGGCGCATTTCGCCCAGGGGATCACCATAATAAAATGCTGAGG  8107

Query  25085  CCTGGCCTTTGCGTAGTGCACGCATCACCTCAATACCTTTGATGGTGGCGTAAGCCGTCT  25144
              ||||||||||||||||||||||||||||||||||||||||||||||||||||||||||||
Sbjct  8106   CCTGGCCTTTGCGTAGTGCACGCATCACCTCAATACCTTTGATGGTGGCGTAAGCCGTCT  8047

Query  25145  TCATGGATTTAAATCCCAGCGTGGCGCCGATTATCCGTTTCAGTTTGCCATGATCGCATT  25204
              ||||||||||||||||||||||||||||||||||||||||||||||||||||||||||||
Sbjct  8046   TCATGGATTTAAATCCCAGCGTGGCGCCGATTATCCGTTTCAGTTTGCCATGATCGCATT  7987

Query  25205  CAATCACGTTGTTCCGGTACTTAATCTGTCGGTGTTCAACGTCAGACGGGCACCGGCCTT  25264
              ||||||||||||||||||||||||||||||||||||||||||||||||||||||||||||
Sbjct  7986   CAATCACGTTGTTCCGGTACTTAATCTGTCGGTGTTCAACGTCAGACGGGCACCGGCCTT  7927

Query  25265  CGCGTTTGAGCAGAGCAAGCGCGCGACCATAGGCGGGCGCTTTATCCGTGTTGATGAATC  25324
              ||||||||||||||||||||||||||||||||||||||||||||||||||||||||||||
Sbjct  7926   CGCGTTTGAGCAGAGCAAGCGCGCGACCATAGGCGGGCGCTTTATCCGTGTTGATGAATC  7867

Query  25325  GCGGGATCTGCCACTTCTTCACGTTGTTGAGGATTTTACCCAGAAACCGGTATGCAGCTT  25384
              ||||||||||||||||||||||||||||||||||||||||||||||||||||||||||||
Sbjct  7866   GCGGGATCTGCCACTTCTTCACGTTGTTGAGGATTTTACCCAGAAACCGGTATGCAGCTT  7807

Query  25385  TGCTGTTACGACGGGAGGAGAGATAAAAATCGACAGTGCGGCCCCGGCTGTCGACGGCCC  25444
              ||||||||||||||||||||||||||||||||||||||||||||||||||||||||||||
Sbjct  7806   TGCTGTTACGACGGGAGGAGAGATAAAAATCGACAGTGCGGCCCCGGCTGTCGACGGCCC  7747

Query  25445  GGTACAGATACGCCCAGCGGCCATTGACCTTCACGTAGGTTTCATCCATGTGCCACGGGC  25504
              ||||||||||||||||||||||||||||||||||||||||||||||||||||||||||||
Sbjct  7746   GGTACAGATACGCCCAGCGGCCATTGACCTTCACGTAGGTTTCATCCATGTGCCACGGGC  7687

Query  25505  AAAGATCGGAAGGGTTACGCCAGTACCAGCGCAGCCGTTTTTCCATTTCAGGCGCATAAC  25564
              ||||||||||||||||||||||||||||||||||||||||||||||||||||||||||||
Sbjct  7686   AAAGATCGGAAGGGTTACGCCAGTACCAGCGCAGCCGTTTTTCCATTTCAGGCGCATAAC  7627

Query  25565  GCTGAACCCAGCGGTAAATCGTGGAGTGATCGACATTCACTCCGCGTTCAGCCAGCATCT  25624
              ||||||||||||||||||||||||||||||||||||||||||||||||||||||||||||
Sbjct  7626   GCTGAACCCAGCGGTAAATCGTGGAGTGATCGACATTCACTCCGCGTTCAGCCAGCATCT  7567

Query  25625  CCTGCAGCTCACGGTAACTGATGCCGTATTTGCAGTACCAGCGTACGGCCCACAGAATGA  25684
              ||||||||||||||||||||||||||||||||||||||||||||||||||||||||||||
Sbjct  7566   CCTGCAGCTCACGGTAACTGATGCCGTATTTGCAGTACCAGCGTACGGCCCACAGAATGA  7507

Query  25685  TGTCACGCTGAAAATGCCGGCCTTTGAATGGGTTCATGTGCAGCTCCATCAGCAAAAGGG  25744
              ||||||||||||||||||||||||||||||||||||||||||||||||||||||||||||
Sbjct  7506   TGTCACGCTGAAAATGCCGGCCTTTGAATGGGTTCATGTGCAGCTCCATCAGCAAAAGGG  7447

Query  25745  GATGATAAGTTTATCACCACCGACTATTTGCAACAGTGCCTCT-CGA  25790
              |||||||||||||||||||||||||||||||||||||||| || |||
Sbjct  7446   GATGATAAGTTTATCACCACCGACTATTTGCAACAGTGCCACTTCGA  7400


Range 7: 7407 to 8226

Score:1515 bits(820), Expect:0.0, 
Identities:820/820(100%),  Gaps:0/820(0%), Strand: Plus/Plus

Query  21959  GGCACTGTTGCAAATAGTCGGTGGTGATAAACTTATCATCCCCTTTTGCTGATGGAGCTG  22018
              ||||||||||||||||||||||||||||||||||||||||||||||||||||||||||||
Sbjct  7407   GGCACTGTTGCAAATAGTCGGTGGTGATAAACTTATCATCCCCTTTTGCTGATGGAGCTG  7466

Query  22019  CACATGAACCCATTCAAAGGCCGGCATTTTCAGCGTGACATCATTCTGTGGGCCGTACGC  22078
              ||||||||||||||||||||||||||||||||||||||||||||||||||||||||||||
Sbjct  7467   CACATGAACCCATTCAAAGGCCGGCATTTTCAGCGTGACATCATTCTGTGGGCCGTACGC  7526

Query  22079  TGGTACTGCAAATACGGCATCAGTTACCGTGAGCTGCAGGAGATGCTGGCTGAACGCGGA  22138
              ||||||||||||||||||||||||||||||||||||||||||||||||||||||||||||
Sbjct  7527   TGGTACTGCAAATACGGCATCAGTTACCGTGAGCTGCAGGAGATGCTGGCTGAACGCGGA  7586

Query  22139  GTGAATGTCGATCACTCCACGATTTACCGCTGGGTTCAGCGTTATGCGCCTGAAATGGAA  22198
              ||||||||||||||||||||||||||||||||||||||||||||||||||||||||||||
Sbjct  7587   GTGAATGTCGATCACTCCACGATTTACCGCTGGGTTCAGCGTTATGCGCCTGAAATGGAA  7646

Query  22199  AAACGGCTGCGCTGGTACTGGCGTAACCCTTCCGATCTTTGCCCGTGGCACATGGATGAA  22258
              ||||||||||||||||||||||||||||||||||||||||||||||||||||||||||||
Sbjct  7647   AAACGGCTGCGCTGGTACTGGCGTAACCCTTCCGATCTTTGCCCGTGGCACATGGATGAA  7706

Query  22259  ACCTACGTGAAGGTCAATGGCCGCTGGGCGTATCTGTACCGGGCCGTCGACAGCCGGGGC  22318
              ||||||||||||||||||||||||||||||||||||||||||||||||||||||||||||
Sbjct  7707   ACCTACGTGAAGGTCAATGGCCGCTGGGCGTATCTGTACCGGGCCGTCGACAGCCGGGGC  7766

Query  22319  CGCACTGTCGATTTTTATCTCTCCTCCCGTCGTAACAGCAAAGCTGCATACCGGTTTCTG  22378
              ||||||||||||||||||||||||||||||||||||||||||||||||||||||||||||
Sbjct  7767   CGCACTGTCGATTTTTATCTCTCCTCCCGTCGTAACAGCAAAGCTGCATACCGGTTTCTG  7826

Query  22379  GGTAAAATCCTCAACAACGTGAAGAAGTGGCAGATCCCGCGATTCATCAACACGGATAAA  22438
              ||||||||||||||||||||||||||||||||||||||||||||||||||||||||||||
Sbjct  7827   GGTAAAATCCTCAACAACGTGAAGAAGTGGCAGATCCCGCGATTCATCAACACGGATAAA  7886

Query  22439  GCGCCCGCCTATGGTCGCGCGCTTGCTCTGCTCAAACGCGAAGGCCGGTGCCCGTCTGAC  22498
              ||||||||||||||||||||||||||||||||||||||||||||||||||||||||||||
Sbjct  7887   GCGCCCGCCTATGGTCGCGCGCTTGCTCTGCTCAAACGCGAAGGCCGGTGCCCGTCTGAC  7946

Query  22499  GTTGAACACCGACAGATTAAGTACCGGAACAACGTGATTGAATGCGATCATGGCAAACTG  22558
              ||||||||||||||||||||||||||||||||||||||||||||||||||||||||||||
Sbjct  7947   GTTGAACACCGACAGATTAAGTACCGGAACAACGTGATTGAATGCGATCATGGCAAACTG  8006

Query  22559  AAACGGATAATCGGCGCCACGCTGGGATTTAAATCCATGAAGACGGCTTACGCCACCATC  22618
              ||||||||||||||||||||||||||||||||||||||||||||||||||||||||||||
Sbjct  8007   AAACGGATAATCGGCGCCACGCTGGGATTTAAATCCATGAAGACGGCTTACGCCACCATC  8066

Query  22619  AAAGGTATTGAGGTGATGCGTGCACTACGCAAAGGCCAGGCCTCAGCATTTTATTATGGT  22678
              ||||||||||||||||||||||||||||||||||||||||||||||||||||||||||||
Sbjct  8067   AAAGGTATTGAGGTGATGCGTGCACTACGCAAAGGCCAGGCCTCAGCATTTTATTATGGT  8126

Query  22679  GATCCCCTGGGCGAAATGCGCCTGGTAAGCAGAGTTTTTGAAATGTAAGGCCTTTGAATA  22738
              ||||||||||||||||||||||||||||||||||||||||||||||||||||||||||||
Sbjct  8127   GATCCCCTGGGCGAAATGCGCCTGGTAAGCAGAGTTTTTGAAATGTAAGGCCTTTGAATA  8186

Query  22739  AGACAAAAGGCTGCCTCATCGCTAACTTTGCAACAGTGCC  22778
              ||||||||||||||||||||||||||||||||||||||||
Sbjct  8187   AGACAAAAGGCTGCCTCATCGCTAACTTTGCAACAGTGCC  8226


Range 8: 65488 to 66314

Score:1515 bits(820), Expect:0.0, 
Identities:825/827(99%),  Gaps:1/827(0%), Strand: Plus/Minus

Query  24965  GGCACTGTTGCAAAGTTAGCGATGAGGCAGCCTTTTGTCTTATTCAAAGGCCTTACATTT  25024
              ||||||||||||||||||||||||||||||||||||||||||||||||||||||||||||
Sbjct  66314  GGCACTGTTGCAAAGTTAGCGATGAGGCAGCCTTTTGTCTTATTCAAAGGCCTTACATTT  66255

Query  25025  CAAAAACTCTGCTTACCAGGCGCATTTCGCCCAGGGGATCACCATAATAAAATGCTGAGG  25084
              ||||||||||||||||||||||||||||||||||||||||||||||||||||||||||||
Sbjct  66254  CAAAAACTCTGCTTACCAGGCGCATTTCGCCCAGGGGATCACCATAATAAAATGCTGAGG  66195

Query  25085  CCTGGCCTTTGCGTAGTGCACGCATCACCTCAATACCTTTGATGGTGGCGTAAGCCGTCT  25144
              ||||||||||||||||||||||||||||||||||||||||||||||||||||||||||||
Sbjct  66194  CCTGGCCTTTGCGTAGTGCACGCATCACCTCAATACCTTTGATGGTGGCGTAAGCCGTCT  66135

Query  25145  TCATGGATTTAAATCCCAGCGTGGCGCCGATTATCCGTTTCAGTTTGCCATGATCGCATT  25204
              ||||||||||||||||||||||||||||||||||||||||||||||||||||||||||||
Sbjct  66134  TCATGGATTTAAATCCCAGCGTGGCGCCGATTATCCGTTTCAGTTTGCCATGATCGCATT  66075

Query  25205  CAATCACGTTGTTCCGGTACTTAATCTGTCGGTGTTCAACGTCAGACGGGCACCGGCCTT  25264
              ||||||||||||||||||||||||||||||||||||||||||||||||||||||||||||
Sbjct  66074  CAATCACGTTGTTCCGGTACTTAATCTGTCGGTGTTCAACGTCAGACGGGCACCGGCCTT  66015

Query  25265  CGCGTTTGAGCAGAGCAAGCGCGCGACCATAGGCGGGCGCTTTATCCGTGTTGATGAATC  25324
              ||||||||||||||||||||||||||||||||||||||||||||||||||||||||||||
Sbjct  66014  CGCGTTTGAGCAGAGCAAGCGCGCGACCATAGGCGGGCGCTTTATCCGTGTTGATGAATC  65955

Query  25325  GCGGGATCTGCCACTTCTTCACGTTGTTGAGGATTTTACCCAGAAACCGGTATGCAGCTT  25384
              ||||||||||||||||||||||||||||||||||||||||||||||||||||||||||||
Sbjct  65954  GCGGGATCTGCCACTTCTTCACGTTGTTGAGGATTTTACCCAGAAACCGGTATGCAGCTT  65895

Query  25385  TGCTGTTACGACGGGAGGAGAGATAAAAATCGACAGTGCGGCCCCGGCTGTCGACGGCCC  25444
              ||||||||||||||||||||||||||||||||||||||||||||||||||||||||||||
Sbjct  65894  TGCTGTTACGACGGGAGGAGAGATAAAAATCGACAGTGCGGCCCCGGCTGTCGACGGCCC  65835

Query  25445  GGTACAGATACGCCCAGCGGCCATTGACCTTCACGTAGGTTTCATCCATGTGCCACGGGC  25504
              ||||||||||||||||||||||||||||||||||||||||||||||||||||||||||||
Sbjct  65834  GGTACAGATACGCCCAGCGGCCATTGACCTTCACGTAGGTTTCATCCATGTGCCACGGGC  65775

Query  25505  AAAGATCGGAAGGGTTACGCCAGTACCAGCGCAGCCGTTTTTCCATTTCAGGCGCATAAC  25564
              ||||||||||||||||||||||||||||||||||||||||||||||||||||||||||||
Sbjct  65774  AAAGATCGGAAGGGTTACGCCAGTACCAGCGCAGCCGTTTTTCCATTTCAGGCGCATAAC  65715

Query  25565  GCTGAACCCAGCGGTAAATCGTGGAGTGATCGACATTCACTCCGCGTTCAGCCAGCATCT  25624
              ||||||||||||||||||||||||||||||||||||||||||||||||||||||||||||
Sbjct  65714  GCTGAACCCAGCGGTAAATCGTGGAGTGATCGACATTCACTCCGCGTTCAGCCAGCATCT  65655

Query  25625  CCTGCAGCTCACGGTAACTGATGCCGTATTTGCAGTACCAGCGTACGGCCCACAGAATGA  25684
              ||||||||||||||||||||||||||||||||||||||||||||||||||||||||||||
Sbjct  65654  CCTGCAGCTCACGGTAACTGATGCCGTATTTGCAGTACCAGCGTACGGCCCACAGAATGA  65595

Query  25685  TGTCACGCTGAAAATGCCGGCCTTTGAATGGGTTCATGTGCAGCTCCATCAGCAAAAGGG  25744
              ||||||||||||||||||||||||||||||||||||||||||||||||||||||||||||
Sbjct  65594  TGTCACGCTGAAAATGCCGGCCTTTGAATGGGTTCATGTGCAGCTCCATCAGCAAAAGGG  65535

Query  25745  GATGATAAGTTTATCACCACCGACTATTTGCAACAGTGCCTCT-CGA  25790
              |||||||||||||||||||||||||||||||||||||||| || |||
Sbjct  65534  GATGATAAGTTTATCACCACCGACTATTTGCAACAGTGCCACTTCGA  65488


Range 9: 68501 to 69326

Score:1515 bits(820), Expect:0.0, 
Identities:825/827(99%),  Gaps:1/827(0%), Strand: Plus/Minus

Query  7400   TCGAAGTGGCACTGTTGCAAATAGTCGGTGGTGATAAACTTATCATCCCCTTTTGCTGAT  7459
              ||| || |||||||||||||||||||||||||||||||||||||||||||||||||||||
Sbjct  69326  TCG-AGAGGCACTGTTGCAAATAGTCGGTGGTGATAAACTTATCATCCCCTTTTGCTGAT  69268

Query  7460   GGAGCTGCACATGAACCCATTCAAAGGCCGGCATTTTCAGCGTGACATCATTCTGTGGGC  7519
              ||||||||||||||||||||||||||||||||||||||||||||||||||||||||||||
Sbjct  69267  GGAGCTGCACATGAACCCATTCAAAGGCCGGCATTTTCAGCGTGACATCATTCTGTGGGC  69208

Query  7520   CGTACGCTGGTACTGCAAATACGGCATCAGTTACCGTGAGCTGCAGGAGATGCTGGCTGA  7579
              ||||||||||||||||||||||||||||||||||||||||||||||||||||||||||||
Sbjct  69207  CGTACGCTGGTACTGCAAATACGGCATCAGTTACCGTGAGCTGCAGGAGATGCTGGCTGA  69148

Query  7580   ACGCGGAGTGAATGTCGATCACTCCACGATTTACCGCTGGGTTCAGCGTTATGCGCCTGA  7639
              ||||||||||||||||||||||||||||||||||||||||||||||||||||||||||||
Sbjct  69147  ACGCGGAGTGAATGTCGATCACTCCACGATTTACCGCTGGGTTCAGCGTTATGCGCCTGA  69088

Query  7640   AATGGAAAAACGGCTGCGCTGGTACTGGCGTAACCCTTCCGATCTTTGCCCGTGGCACAT  7699
              ||||||||||||||||||||||||||||||||||||||||||||||||||||||||||||
Sbjct  69087  AATGGAAAAACGGCTGCGCTGGTACTGGCGTAACCCTTCCGATCTTTGCCCGTGGCACAT  69028

Query  7700   GGATGAAACCTACGTGAAGGTCAATGGCCGCTGGGCGTATCTGTACCGGGCCGTCGACAG  7759
              ||||||||||||||||||||||||||||||||||||||||||||||||||||||||||||
Sbjct  69027  GGATGAAACCTACGTGAAGGTCAATGGCCGCTGGGCGTATCTGTACCGGGCCGTCGACAG  68968

Query  7760   CCGGGGCCGCACTGTCGATTTTTATCTCTCCTCCCGTCGTAACAGCAAAGCTGCATACCG  7819
              ||||||||||||||||||||||||||||||||||||||||||||||||||||||||||||
Sbjct  68967  CCGGGGCCGCACTGTCGATTTTTATCTCTCCTCCCGTCGTAACAGCAAAGCTGCATACCG  68908

Query  7820   GTTTCTGGGTAAAATCCTCAACAACGTGAAGAAGTGGCAGATCCCGCGATTCATCAACAC  7879
              ||||||||||||||||||||||||||||||||||||||||||||||||||||||||||||
Sbjct  68907  GTTTCTGGGTAAAATCCTCAACAACGTGAAGAAGTGGCAGATCCCGCGATTCATCAACAC  68848

Query  7880   GGATAAAGCGCCCGCCTATGGTCGCGCGCTTGCTCTGCTCAAACGCGAAGGCCGGTGCCC  7939
              ||||||||||||||||||||||||||||||||||||||||||||||||||||||||||||
Sbjct  68847  GGATAAAGCGCCCGCCTATGGTCGCGCGCTTGCTCTGCTCAAACGCGAAGGCCGGTGCCC  68788

Query  7940   GTCTGACGTTGAACACCGACAGATTAAGTACCGGAACAACGTGATTGAATGCGATCATGG  7999
              ||||||||||||||||||||||||||||||||||||||||||||||||||||||||||||
Sbjct  68787  GTCTGACGTTGAACACCGACAGATTAAGTACCGGAACAACGTGATTGAATGCGATCATGG  68728

Query  8000   CAAACTGAAACGGATAATCGGCGCCACGCTGGGATTTAAATCCATGAAGACGGCTTACGC  8059
              ||||||||||||||||||||||||||||||||||||||||||||||||||||||||||||
Sbjct  68727  CAAACTGAAACGGATAATCGGCGCCACGCTGGGATTTAAATCCATGAAGACGGCTTACGC  68668

Query  8060   CACCATCAAAGGTATTGAGGTGATGCGTGCACTACGCAAAGGCCAGGCCTCAGCATTTTA  8119
              ||||||||||||||||||||||||||||||||||||||||||||||||||||||||||||
Sbjct  68667  CACCATCAAAGGTATTGAGGTGATGCGTGCACTACGCAAAGGCCAGGCCTCAGCATTTTA  68608

Query  8120   TTATGGTGATCCCCTGGGCGAAATGCGCCTGGTAAGCAGAGTTTTTGAAATGTAAGGCCT  8179
              ||||||||||||||||||||||||||||||||||||||||||||||||||||||||||||
Sbjct  68607  TTATGGTGATCCCCTGGGCGAAATGCGCCTGGTAAGCAGAGTTTTTGAAATGTAAGGCCT  68548

Query  8180   TTGAATAAGACAAAAGGCTGCCTCATCGCTAACTTTGCAACAGTGCC  8226
              |||||||||||||||||||||||||||||||||||||||||||||||
Sbjct  68547  TTGAATAAGACAAAAGGCTGCCTCATCGCTAACTTTGCAACAGTGCC  68501


Range 10: 68501 to 69320

Score:1515 bits(820), Expect:0.0, 
Identities:820/820(100%),  Gaps:0/820(0%), Strand: Plus/Minus

Query  21959  GGCACTGTTGCAAATAGTCGGTGGTGATAAACTTATCATCCCCTTTTGCTGATGGAGCTG  22018
              ||||||||||||||||||||||||||||||||||||||||||||||||||||||||||||
Sbjct  69320  GGCACTGTTGCAAATAGTCGGTGGTGATAAACTTATCATCCCCTTTTGCTGATGGAGCTG  69261

Query  22019  CACATGAACCCATTCAAAGGCCGGCATTTTCAGCGTGACATCATTCTGTGGGCCGTACGC  22078
              ||||||||||||||||||||||||||||||||||||||||||||||||||||||||||||
Sbjct  69260  CACATGAACCCATTCAAAGGCCGGCATTTTCAGCGTGACATCATTCTGTGGGCCGTACGC  69201

Query  22079  TGGTACTGCAAATACGGCATCAGTTACCGTGAGCTGCAGGAGATGCTGGCTGAACGCGGA  22138
              ||||||||||||||||||||||||||||||||||||||||||||||||||||||||||||
Sbjct  69200  TGGTACTGCAAATACGGCATCAGTTACCGTGAGCTGCAGGAGATGCTGGCTGAACGCGGA  69141

Query  22139  GTGAATGTCGATCACTCCACGATTTACCGCTGGGTTCAGCGTTATGCGCCTGAAATGGAA  22198
              ||||||||||||||||||||||||||||||||||||||||||||||||||||||||||||
Sbjct  69140  GTGAATGTCGATCACTCCACGATTTACCGCTGGGTTCAGCGTTATGCGCCTGAAATGGAA  69081

Query  22199  AAACGGCTGCGCTGGTACTGGCGTAACCCTTCCGATCTTTGCCCGTGGCACATGGATGAA  22258
              ||||||||||||||||||||||||||||||||||||||||||||||||||||||||||||
Sbjct  69080  AAACGGCTGCGCTGGTACTGGCGTAACCCTTCCGATCTTTGCCCGTGGCACATGGATGAA  69021

Query  22259  ACCTACGTGAAGGTCAATGGCCGCTGGGCGTATCTGTACCGGGCCGTCGACAGCCGGGGC  22318
              ||||||||||||||||||||||||||||||||||||||||||||||||||||||||||||
Sbjct  69020  ACCTACGTGAAGGTCAATGGCCGCTGGGCGTATCTGTACCGGGCCGTCGACAGCCGGGGC  68961

Query  22319  CGCACTGTCGATTTTTATCTCTCCTCCCGTCGTAACAGCAAAGCTGCATACCGGTTTCTG  22378
              ||||||||||||||||||||||||||||||||||||||||||||||||||||||||||||
Sbjct  68960  CGCACTGTCGATTTTTATCTCTCCTCCCGTCGTAACAGCAAAGCTGCATACCGGTTTCTG  68901

Query  22379  GGTAAAATCCTCAACAACGTGAAGAAGTGGCAGATCCCGCGATTCATCAACACGGATAAA  22438
              ||||||||||||||||||||||||||||||||||||||||||||||||||||||||||||
Sbjct  68900  GGTAAAATCCTCAACAACGTGAAGAAGTGGCAGATCCCGCGATTCATCAACACGGATAAA  68841

Query  22439  GCGCCCGCCTATGGTCGCGCGCTTGCTCTGCTCAAACGCGAAGGCCGGTGCCCGTCTGAC  22498
              ||||||||||||||||||||||||||||||||||||||||||||||||||||||||||||
Sbjct  68840  GCGCCCGCCTATGGTCGCGCGCTTGCTCTGCTCAAACGCGAAGGCCGGTGCCCGTCTGAC  68781

Query  22499  GTTGAACACCGACAGATTAAGTACCGGAACAACGTGATTGAATGCGATCATGGCAAACTG  22558
              ||||||||||||||||||||||||||||||||||||||||||||||||||||||||||||
Sbjct  68780  GTTGAACACCGACAGATTAAGTACCGGAACAACGTGATTGAATGCGATCATGGCAAACTG  68721

Query  22559  AAACGGATAATCGGCGCCACGCTGGGATTTAAATCCATGAAGACGGCTTACGCCACCATC  22618
              ||||||||||||||||||||||||||||||||||||||||||||||||||||||||||||
Sbjct  68720  AAACGGATAATCGGCGCCACGCTGGGATTTAAATCCATGAAGACGGCTTACGCCACCATC  68661

Query  22619  AAAGGTATTGAGGTGATGCGTGCACTACGCAAAGGCCAGGCCTCAGCATTTTATTATGGT  22678
              ||||||||||||||||||||||||||||||||||||||||||||||||||||||||||||
Sbjct  68660  AAAGGTATTGAGGTGATGCGTGCACTACGCAAAGGCCAGGCCTCAGCATTTTATTATGGT  68601

Query  22679  GATCCCCTGGGCGAAATGCGCCTGGTAAGCAGAGTTTTTGAAATGTAAGGCCTTTGAATA  22738
              ||||||||||||||||||||||||||||||||||||||||||||||||||||||||||||
Sbjct  68600  GATCCCCTGGGCGAAATGCGCCTGGTAAGCAGAGTTTTTGAAATGTAAGGCCTTTGAATA  68541

Query  22739  AGACAAAAGGCTGCCTCATCGCTAACTTTGCAACAGTGCC  22778
              ||||||||||||||||||||||||||||||||||||||||
Sbjct  68540  AGACAAAAGGCTGCCTCATCGCTAACTTTGCAACAGTGCC  68501


Range 11: 71921 to 72740

Score:1515 bits(820), Expect:0.0, 
Identities:820/820(100%),  Gaps:0/820(0%), Strand: Plus/Plus

Query  24965  GGCACTGTTGCAAAGTTAGCGATGAGGCAGCCTTTTGTCTTATTCAAAGGCCTTACATTT  25024
              ||||||||||||||||||||||||||||||||||||||||||||||||||||||||||||
Sbjct  71921  GGCACTGTTGCAAAGTTAGCGATGAGGCAGCCTTTTGTCTTATTCAAAGGCCTTACATTT  71980

Query  25025  CAAAAACTCTGCTTACCAGGCGCATTTCGCCCAGGGGATCACCATAATAAAATGCTGAGG  25084
              ||||||||||||||||||||||||||||||||||||||||||||||||||||||||||||
Sbjct  71981  CAAAAACTCTGCTTACCAGGCGCATTTCGCCCAGGGGATCACCATAATAAAATGCTGAGG  72040

Query  25085  CCTGGCCTTTGCGTAGTGCACGCATCACCTCAATACCTTTGATGGTGGCGTAAGCCGTCT  25144
              ||||||||||||||||||||||||||||||||||||||||||||||||||||||||||||
Sbjct  72041  CCTGGCCTTTGCGTAGTGCACGCATCACCTCAATACCTTTGATGGTGGCGTAAGCCGTCT  72100

Query  25145  TCATGGATTTAAATCCCAGCGTGGCGCCGATTATCCGTTTCAGTTTGCCATGATCGCATT  25204
              ||||||||||||||||||||||||||||||||||||||||||||||||||||||||||||
Sbjct  72101  TCATGGATTTAAATCCCAGCGTGGCGCCGATTATCCGTTTCAGTTTGCCATGATCGCATT  72160

Query  25205  CAATCACGTTGTTCCGGTACTTAATCTGTCGGTGTTCAACGTCAGACGGGCACCGGCCTT  25264
              ||||||||||||||||||||||||||||||||||||||||||||||||||||||||||||
Sbjct  72161  CAATCACGTTGTTCCGGTACTTAATCTGTCGGTGTTCAACGTCAGACGGGCACCGGCCTT  72220

Query  25265  CGCGTTTGAGCAGAGCAAGCGCGCGACCATAGGCGGGCGCTTTATCCGTGTTGATGAATC  25324
              ||||||||||||||||||||||||||||||||||||||||||||||||||||||||||||
Sbjct  72221  CGCGTTTGAGCAGAGCAAGCGCGCGACCATAGGCGGGCGCTTTATCCGTGTTGATGAATC  72280

Query  25325  GCGGGATCTGCCACTTCTTCACGTTGTTGAGGATTTTACCCAGAAACCGGTATGCAGCTT  25384
              ||||||||||||||||||||||||||||||||||||||||||||||||||||||||||||
Sbjct  72281  GCGGGATCTGCCACTTCTTCACGTTGTTGAGGATTTTACCCAGAAACCGGTATGCAGCTT  72340

Query  25385  TGCTGTTACGACGGGAGGAGAGATAAAAATCGACAGTGCGGCCCCGGCTGTCGACGGCCC  25444
              ||||||||||||||||||||||||||||||||||||||||||||||||||||||||||||
Sbjct  72341  TGCTGTTACGACGGGAGGAGAGATAAAAATCGACAGTGCGGCCCCGGCTGTCGACGGCCC  72400

Query  25445  GGTACAGATACGCCCAGCGGCCATTGACCTTCACGTAGGTTTCATCCATGTGCCACGGGC  25504
              ||||||||||||||||||||||||||||||||||||||||||||||||||||||||||||
Sbjct  72401  GGTACAGATACGCCCAGCGGCCATTGACCTTCACGTAGGTTTCATCCATGTGCCACGGGC  72460

Query  25505  AAAGATCGGAAGGGTTACGCCAGTACCAGCGCAGCCGTTTTTCCATTTCAGGCGCATAAC  25564
              ||||||||||||||||||||||||||||||||||||||||||||||||||||||||||||
Sbjct  72461  AAAGATCGGAAGGGTTACGCCAGTACCAGCGCAGCCGTTTTTCCATTTCAGGCGCATAAC  72520

Query  25565  GCTGAACCCAGCGGTAAATCGTGGAGTGATCGACATTCACTCCGCGTTCAGCCAGCATCT  25624
              ||||||||||||||||||||||||||||||||||||||||||||||||||||||||||||
Sbjct  72521  GCTGAACCCAGCGGTAAATCGTGGAGTGATCGACATTCACTCCGCGTTCAGCCAGCATCT  72580

Query  25625  CCTGCAGCTCACGGTAACTGATGCCGTATTTGCAGTACCAGCGTACGGCCCACAGAATGA  25684
              ||||||||||||||||||||||||||||||||||||||||||||||||||||||||||||
Sbjct  72581  CCTGCAGCTCACGGTAACTGATGCCGTATTTGCAGTACCAGCGTACGGCCCACAGAATGA  72640

Query  25685  TGTCACGCTGAAAATGCCGGCCTTTGAATGGGTTCATGTGCAGCTCCATCAGCAAAAGGG  25744
              ||||||||||||||||||||||||||||||||||||||||||||||||||||||||||||
Sbjct  72641  TGTCACGCTGAAAATGCCGGCCTTTGAATGGGTTCATGTGCAGCTCCATCAGCAAAAGGG  72700

Query  25745  GATGATAAGTTTATCACCACCGACTATTTGCAACAGTGCC  25784
              ||||||||||||||||||||||||||||||||||||||||
Sbjct  72701  GATGATAAGTTTATCACCACCGACTATTTGCAACAGTGCC  72740


Range 12: 71921 to 72740

Score:1515 bits(820), Expect:0.0, 
Identities:820/820(100%),  Gaps:0/820(0%), Strand: Plus/Minus

Query  21959  GGCACTGTTGCAAATAGTCGGTGGTGATAAACTTATCATCCCCTTTTGCTGATGGAGCTG  22018
              ||||||||||||||||||||||||||||||||||||||||||||||||||||||||||||
Sbjct  72740  GGCACTGTTGCAAATAGTCGGTGGTGATAAACTTATCATCCCCTTTTGCTGATGGAGCTG  72681

Query  22019  CACATGAACCCATTCAAAGGCCGGCATTTTCAGCGTGACATCATTCTGTGGGCCGTACGC  22078
              ||||||||||||||||||||||||||||||||||||||||||||||||||||||||||||
Sbjct  72680  CACATGAACCCATTCAAAGGCCGGCATTTTCAGCGTGACATCATTCTGTGGGCCGTACGC  72621

Query  22079  TGGTACTGCAAATACGGCATCAGTTACCGTGAGCTGCAGGAGATGCTGGCTGAACGCGGA  22138
              ||||||||||||||||||||||||||||||||||||||||||||||||||||||||||||
Sbjct  72620  TGGTACTGCAAATACGGCATCAGTTACCGTGAGCTGCAGGAGATGCTGGCTGAACGCGGA  72561

Query  22139  GTGAATGTCGATCACTCCACGATTTACCGCTGGGTTCAGCGTTATGCGCCTGAAATGGAA  22198
              ||||||||||||||||||||||||||||||||||||||||||||||||||||||||||||
Sbjct  72560  GTGAATGTCGATCACTCCACGATTTACCGCTGGGTTCAGCGTTATGCGCCTGAAATGGAA  72501

Query  22199  AAACGGCTGCGCTGGTACTGGCGTAACCCTTCCGATCTTTGCCCGTGGCACATGGATGAA  22258
              ||||||||||||||||||||||||||||||||||||||||||||||||||||||||||||
Sbjct  72500  AAACGGCTGCGCTGGTACTGGCGTAACCCTTCCGATCTTTGCCCGTGGCACATGGATGAA  72441

Query  22259  ACCTACGTGAAGGTCAATGGCCGCTGGGCGTATCTGTACCGGGCCGTCGACAGCCGGGGC  22318
              ||||||||||||||||||||||||||||||||||||||||||||||||||||||||||||
Sbjct  72440  ACCTACGTGAAGGTCAATGGCCGCTGGGCGTATCTGTACCGGGCCGTCGACAGCCGGGGC  72381

Query  22319  CGCACTGTCGATTTTTATCTCTCCTCCCGTCGTAACAGCAAAGCTGCATACCGGTTTCTG  22378
              ||||||||||||||||||||||||||||||||||||||||||||||||||||||||||||
Sbjct  72380  CGCACTGTCGATTTTTATCTCTCCTCCCGTCGTAACAGCAAAGCTGCATACCGGTTTCTG  72321

Query  22379  GGTAAAATCCTCAACAACGTGAAGAAGTGGCAGATCCCGCGATTCATCAACACGGATAAA  22438
              ||||||||||||||||||||||||||||||||||||||||||||||||||||||||||||
Sbjct  72320  GGTAAAATCCTCAACAACGTGAAGAAGTGGCAGATCCCGCGATTCATCAACACGGATAAA  72261

Query  22439  GCGCCCGCCTATGGTCGCGCGCTTGCTCTGCTCAAACGCGAAGGCCGGTGCCCGTCTGAC  22498
              ||||||||||||||||||||||||||||||||||||||||||||||||||||||||||||
Sbjct  72260  GCGCCCGCCTATGGTCGCGCGCTTGCTCTGCTCAAACGCGAAGGCCGGTGCCCGTCTGAC  72201

Query  22499  GTTGAACACCGACAGATTAAGTACCGGAACAACGTGATTGAATGCGATCATGGCAAACTG  22558
              ||||||||||||||||||||||||||||||||||||||||||||||||||||||||||||
Sbjct  72200  GTTGAACACCGACAGATTAAGTACCGGAACAACGTGATTGAATGCGATCATGGCAAACTG  72141

Query  22559  AAACGGATAATCGGCGCCACGCTGGGATTTAAATCCATGAAGACGGCTTACGCCACCATC  22618
              ||||||||||||||||||||||||||||||||||||||||||||||||||||||||||||
Sbjct  72140  AAACGGATAATCGGCGCCACGCTGGGATTTAAATCCATGAAGACGGCTTACGCCACCATC  72081

Query  22619  AAAGGTATTGAGGTGATGCGTGCACTACGCAAAGGCCAGGCCTCAGCATTTTATTATGGT  22678
              ||||||||||||||||||||||||||||||||||||||||||||||||||||||||||||
Sbjct  72080  AAAGGTATTGAGGTGATGCGTGCACTACGCAAAGGCCAGGCCTCAGCATTTTATTATGGT  72021

Query  22679  GATCCCCTGGGCGAAATGCGCCTGGTAAGCAGAGTTTTTGAAATGTAAGGCCTTTGAATA  22738
              ||||||||||||||||||||||||||||||||||||||||||||||||||||||||||||
Sbjct  72020  GATCCCCTGGGCGAAATGCGCCTGGTAAGCAGAGTTTTTGAAATGTAAGGCCTTTGAATA  71961

Query  22739  AGACAAAAGGCTGCCTCATCGCTAACTTTGCAACAGTGCC  22778
              ||||||||||||||||||||||||||||||||||||||||
Sbjct  71960  AGACAAAAGGCTGCCTCATCGCTAACTTTGCAACAGTGCC  71921


Range 13: 71921 to 72740

Score:1515 bits(820), Expect:0.0, 
Identities:820/820(100%),  Gaps:0/820(0%), Strand: Plus/Minus

Query  7407   GGCACTGTTGCAAATAGTCGGTGGTGATAAACTTATCATCCCCTTTTGCTGATGGAGCTG  7466
              ||||||||||||||||||||||||||||||||||||||||||||||||||||||||||||
Sbjct  72740  GGCACTGTTGCAAATAGTCGGTGGTGATAAACTTATCATCCCCTTTTGCTGATGGAGCTG  72681

Query  7467   CACATGAACCCATTCAAAGGCCGGCATTTTCAGCGTGACATCATTCTGTGGGCCGTACGC  7526
              ||||||||||||||||||||||||||||||||||||||||||||||||||||||||||||
Sbjct  72680  CACATGAACCCATTCAAAGGCCGGCATTTTCAGCGTGACATCATTCTGTGGGCCGTACGC  72621

Query  7527   TGGTACTGCAAATACGGCATCAGTTACCGTGAGCTGCAGGAGATGCTGGCTGAACGCGGA  7586
              ||||||||||||||||||||||||||||||||||||||||||||||||||||||||||||
Sbjct  72620  TGGTACTGCAAATACGGCATCAGTTACCGTGAGCTGCAGGAGATGCTGGCTGAACGCGGA  72561

Query  7587   GTGAATGTCGATCACTCCACGATTTACCGCTGGGTTCAGCGTTATGCGCCTGAAATGGAA  7646
              ||||||||||||||||||||||||||||||||||||||||||||||||||||||||||||
Sbjct  72560  GTGAATGTCGATCACTCCACGATTTACCGCTGGGTTCAGCGTTATGCGCCTGAAATGGAA  72501

Query  7647   AAACGGCTGCGCTGGTACTGGCGTAACCCTTCCGATCTTTGCCCGTGGCACATGGATGAA  7706
              ||||||||||||||||||||||||||||||||||||||||||||||||||||||||||||
Sbjct  72500  AAACGGCTGCGCTGGTACTGGCGTAACCCTTCCGATCTTTGCCCGTGGCACATGGATGAA  72441

Query  7707   ACCTACGTGAAGGTCAATGGCCGCTGGGCGTATCTGTACCGGGCCGTCGACAGCCGGGGC  7766
              ||||||||||||||||||||||||||||||||||||||||||||||||||||||||||||
Sbjct  72440  ACCTACGTGAAGGTCAATGGCCGCTGGGCGTATCTGTACCGGGCCGTCGACAGCCGGGGC  72381

Query  7767   CGCACTGTCGATTTTTATCTCTCCTCCCGTCGTAACAGCAAAGCTGCATACCGGTTTCTG  7826
              ||||||||||||||||||||||||||||||||||||||||||||||||||||||||||||
Sbjct  72380  CGCACTGTCGATTTTTATCTCTCCTCCCGTCGTAACAGCAAAGCTGCATACCGGTTTCTG  72321

Query  7827   GGTAAAATCCTCAACAACGTGAAGAAGTGGCAGATCCCGCGATTCATCAACACGGATAAA  7886
              ||||||||||||||||||||||||||||||||||||||||||||||||||||||||||||
Sbjct  72320  GGTAAAATCCTCAACAACGTGAAGAAGTGGCAGATCCCGCGATTCATCAACACGGATAAA  72261

Query  7887   GCGCCCGCCTATGGTCGCGCGCTTGCTCTGCTCAAACGCGAAGGCCGGTGCCCGTCTGAC  7946
              ||||||||||||||||||||||||||||||||||||||||||||||||||||||||||||
Sbjct  72260  GCGCCCGCCTATGGTCGCGCGCTTGCTCTGCTCAAACGCGAAGGCCGGTGCCCGTCTGAC  72201

Query  7947   GTTGAACACCGACAGATTAAGTACCGGAACAACGTGATTGAATGCGATCATGGCAAACTG  8006
              ||||||||||||||||||||||||||||||||||||||||||||||||||||||||||||
Sbjct  72200  GTTGAACACCGACAGATTAAGTACCGGAACAACGTGATTGAATGCGATCATGGCAAACTG  72141

Query  8007   AAACGGATAATCGGCGCCACGCTGGGATTTAAATCCATGAAGACGGCTTACGCCACCATC  8066
              ||||||||||||||||||||||||||||||||||||||||||||||||||||||||||||
Sbjct  72140  AAACGGATAATCGGCGCCACGCTGGGATTTAAATCCATGAAGACGGCTTACGCCACCATC  72081

Query  8067   AAAGGTATTGAGGTGATGCGTGCACTACGCAAAGGCCAGGCCTCAGCATTTTATTATGGT  8126
              ||||||||||||||||||||||||||||||||||||||||||||||||||||||||||||
Sbjct  72080  AAAGGTATTGAGGTGATGCGTGCACTACGCAAAGGCCAGGCCTCAGCATTTTATTATGGT  72021

Query  8127   GATCCCCTGGGCGAAATGCGCCTGGTAAGCAGAGTTTTTGAAATGTAAGGCCTTTGAATA  8186
              ||||||||||||||||||||||||||||||||||||||||||||||||||||||||||||
Sbjct  72020  GATCCCCTGGGCGAAATGCGCCTGGTAAGCAGAGTTTTTGAAATGTAAGGCCTTTGAATA  71961

Query  8187   AGACAAAAGGCTGCCTCATCGCTAACTTTGCAACAGTGCC  8226
              ||||||||||||||||||||||||||||||||||||||||
Sbjct  71960  AGACAAAAGGCTGCCTCATCGCTAACTTTGCAACAGTGCC  71921


Range 14: 59314 to 60144

Score:1513 bits(819), Expect:0.0, 
Identities:827/831(99%),  Gaps:0/831(0%), Strand: Plus/Plus

Query  21948  GTTGCTAGTTCGGCACTGTTGCAAATAGTCGGTGGTGATAAACTTATCATCCCCTTTTGC  22007
              || || || |||||||||||||||||||||||||||||||||||||||||||||||||||
Sbjct  59314  GTCGCCAGATCGGCACTGTTGCAAATAGTCGGTGGTGATAAACTTATCATCCCCTTTTGC  59373

Query  22008  TGATGGAGCTGCACATGAACCCATTCAAAGGCCGGCATTTTCAGCGTGACATCATTCTGT  22067
              ||||||||||| ||||||||||||||||||||||||||||||||||||||||||||||||
Sbjct  59374  TGATGGAGCTGTACATGAACCCATTCAAAGGCCGGCATTTTCAGCGTGACATCATTCTGT  59433

Query  22068  GGGCCGTACGCTGGTACTGCAAATACGGCATCAGTTACCGTGAGCTGCAGGAGATGCTGG  22127
              ||||||||||||||||||||||||||||||||||||||||||||||||||||||||||||
Sbjct  59434  GGGCCGTACGCTGGTACTGCAAATACGGCATCAGTTACCGTGAGCTGCAGGAGATGCTGG  59493

Query  22128  CTGAACGCGGAGTGAATGTCGATCACTCCACGATTTACCGCTGGGTTCAGCGTTATGCGC  22187
              ||||||||||||||||||||||||||||||||||||||||||||||||||||||||||||
Sbjct  59494  CTGAACGCGGAGTGAATGTCGATCACTCCACGATTTACCGCTGGGTTCAGCGTTATGCGC  59553

Query  22188  CTGAAATGGAAAAACGGCTGCGCTGGTACTGGCGTAACCCTTCCGATCTTTGCCCGTGGC  22247
              ||||||||||||||||||||||||||||||||||||||||||||||||||||||||||||
Sbjct  59554  CTGAAATGGAAAAACGGCTGCGCTGGTACTGGCGTAACCCTTCCGATCTTTGCCCGTGGC  59613

Query  22248  ACATGGATGAAACCTACGTGAAGGTCAATGGCCGCTGGGCGTATCTGTACCGGGCCGTCG  22307
              ||||||||||||||||||||||||||||||||||||||||||||||||||||||||||||
Sbjct  59614  ACATGGATGAAACCTACGTGAAGGTCAATGGCCGCTGGGCGTATCTGTACCGGGCCGTCG  59673

Query  22308  ACAGCCGGGGCCGCACTGTCGATTTTTATCTCTCCTCCCGTCGTAACAGCAAAGCTGCAT  22367
              ||||||||||||||||||||||||||||||||||||||||||||||||||||||||||||
Sbjct  59674  ACAGCCGGGGCCGCACTGTCGATTTTTATCTCTCCTCCCGTCGTAACAGCAAAGCTGCAT  59733

Query  22368  ACCGGTTTCTGGGTAAAATCCTCAACAACGTGAAGAAGTGGCAGATCCCGCGATTCATCA  22427
              ||||||||||||||||||||||||||||||||||||||||||||||||||||||||||||
Sbjct  59734  ACCGGTTTCTGGGTAAAATCCTCAACAACGTGAAGAAGTGGCAGATCCCGCGATTCATCA  59793

Query  22428  ACACGGATAAAGCGCCCGCCTATGGTCGCGCGCTTGCTCTGCTCAAACGCGAAGGCCGGT  22487
              ||||||||||||||||||||||||||||||||||||||||||||||||||||||||||||
Sbjct  59794  ACACGGATAAAGCGCCCGCCTATGGTCGCGCGCTTGCTCTGCTCAAACGCGAAGGCCGGT  59853

Query  22488  GCCCGTCTGACGTTGAACACCGACAGATTAAGTACCGGAACAACGTGATTGAATGCGATC  22547
              ||||||||||||||||||||||||||||||||||||||||||||||||||||||||||||
Sbjct  59854  GCCCGTCTGACGTTGAACACCGACAGATTAAGTACCGGAACAACGTGATTGAATGCGATC  59913

Query  22548  ATGGCAAACTGAAACGGATAATCGGCGCCACGCTGGGATTTAAATCCATGAAGACGGCTT  22607
              ||||||||||||||||||||||||||||||||||||||||||||||||||||||||||||
Sbjct  59914  ATGGCAAACTGAAACGGATAATCGGCGCCACGCTGGGATTTAAATCCATGAAGACGGCTT  59973

Query  22608  ACGCCACCATCAAAGGTATTGAGGTGATGCGTGCACTACGCAAAGGCCAGGCCTCAGCAT  22667
              ||||||||||||||||||||||||||||||||||||||||||||||||||||||||||||
Sbjct  59974  ACGCCACCATCAAAGGTATTGAGGTGATGCGTGCACTACGCAAAGGCCAGGCCTCAGCAT  60033

Query  22668  TTTATTATGGTGATCCCCTGGGCGAAATGCGCCTGGTAAGCAGAGTTTTTGAAATGTAAG  22727
              ||||||||||||||||||||||||||||||||||||||||||||||||||||||||||||
Sbjct  60034  TTTATTATGGTGATCCCCTGGGCGAAATGCGCCTGGTAAGCAGAGTTTTTGAAATGTAAG  60093

Query  22728  GCCTTTGAATAAGACAAAAGGCTGCCTCATCGCTAACTTTGCAACAGTGCC  22778
              |||||||||||||||||||||||||||||||||||||||||||||||||||
Sbjct  60094  GCCTTTGAATAAGACAAAAGGCTGCCTCATCGCTAACTTTGCAACAGTGCC  60144


Range 15: 59325 to 60144

Score:1509 bits(817), Expect:0.0, 
Identities:819/820(99%),  Gaps:0/820(0%), Strand: Plus/Plus

Query  7407   GGCACTGTTGCAAATAGTCGGTGGTGATAAACTTATCATCCCCTTTTGCTGATGGAGCTG  7466
              ||||||||||||||||||||||||||||||||||||||||||||||||||||||||||||
Sbjct  59325  GGCACTGTTGCAAATAGTCGGTGGTGATAAACTTATCATCCCCTTTTGCTGATGGAGCTG  59384

Query  7467   CACATGAACCCATTCAAAGGCCGGCATTTTCAGCGTGACATCATTCTGTGGGCCGTACGC  7526
               |||||||||||||||||||||||||||||||||||||||||||||||||||||||||||
Sbjct  59385  TACATGAACCCATTCAAAGGCCGGCATTTTCAGCGTGACATCATTCTGTGGGCCGTACGC  59444

Query  7527   TGGTACTGCAAATACGGCATCAGTTACCGTGAGCTGCAGGAGATGCTGGCTGAACGCGGA  7586
              ||||||||||||||||||||||||||||||||||||||||||||||||||||||||||||
Sbjct  59445  TGGTACTGCAAATACGGCATCAGTTACCGTGAGCTGCAGGAGATGCTGGCTGAACGCGGA  59504

Query  7587   GTGAATGTCGATCACTCCACGATTTACCGCTGGGTTCAGCGTTATGCGCCTGAAATGGAA  7646
              ||||||||||||||||||||||||||||||||||||||||||||||||||||||||||||
Sbjct  59505  GTGAATGTCGATCACTCCACGATTTACCGCTGGGTTCAGCGTTATGCGCCTGAAATGGAA  59564

Query  7647   AAACGGCTGCGCTGGTACTGGCGTAACCCTTCCGATCTTTGCCCGTGGCACATGGATGAA  7706
              ||||||||||||||||||||||||||||||||||||||||||||||||||||||||||||
Sbjct  59565  AAACGGCTGCGCTGGTACTGGCGTAACCCTTCCGATCTTTGCCCGTGGCACATGGATGAA  59624

Query  7707   ACCTACGTGAAGGTCAATGGCCGCTGGGCGTATCTGTACCGGGCCGTCGACAGCCGGGGC  7766
              ||||||||||||||||||||||||||||||||||||||||||||||||||||||||||||
Sbjct  59625  ACCTACGTGAAGGTCAATGGCCGCTGGGCGTATCTGTACCGGGCCGTCGACAGCCGGGGC  59684

Query  7767   CGCACTGTCGATTTTTATCTCTCCTCCCGTCGTAACAGCAAAGCTGCATACCGGTTTCTG  7826
              ||||||||||||||||||||||||||||||||||||||||||||||||||||||||||||
Sbjct  59685  CGCACTGTCGATTTTTATCTCTCCTCCCGTCGTAACAGCAAAGCTGCATACCGGTTTCTG  59744

Query  7827   GGTAAAATCCTCAACAACGTGAAGAAGTGGCAGATCCCGCGATTCATCAACACGGATAAA  7886
              ||||||||||||||||||||||||||||||||||||||||||||||||||||||||||||
Sbjct  59745  GGTAAAATCCTCAACAACGTGAAGAAGTGGCAGATCCCGCGATTCATCAACACGGATAAA  59804

Query  7887   GCGCCCGCCTATGGTCGCGCGCTTGCTCTGCTCAAACGCGAAGGCCGGTGCCCGTCTGAC  7946
              ||||||||||||||||||||||||||||||||||||||||||||||||||||||||||||
Sbjct  59805  GCGCCCGCCTATGGTCGCGCGCTTGCTCTGCTCAAACGCGAAGGCCGGTGCCCGTCTGAC  59864

Query  7947   GTTGAACACCGACAGATTAAGTACCGGAACAACGTGATTGAATGCGATCATGGCAAACTG  8006
              ||||||||||||||||||||||||||||||||||||||||||||||||||||||||||||
Sbjct  59865  GTTGAACACCGACAGATTAAGTACCGGAACAACGTGATTGAATGCGATCATGGCAAACTG  59924

Query  8007   AAACGGATAATCGGCGCCACGCTGGGATTTAAATCCATGAAGACGGCTTACGCCACCATC  8066
              ||||||||||||||||||||||||||||||||||||||||||||||||||||||||||||
Sbjct  59925  AAACGGATAATCGGCGCCACGCTGGGATTTAAATCCATGAAGACGGCTTACGCCACCATC  59984

Query  8067   AAAGGTATTGAGGTGATGCGTGCACTACGCAAAGGCCAGGCCTCAGCATTTTATTATGGT  8126
              ||||||||||||||||||||||||||||||||||||||||||||||||||||||||||||
Sbjct  59985  AAAGGTATTGAGGTGATGCGTGCACTACGCAAAGGCCAGGCCTCAGCATTTTATTATGGT  60044

Query  8127   GATCCCCTGGGCGAAATGCGCCTGGTAAGCAGAGTTTTTGAAATGTAAGGCCTTTGAATA  8186
              ||||||||||||||||||||||||||||||||||||||||||||||||||||||||||||
Sbjct  60045  GATCCCCTGGGCGAAATGCGCCTGGTAAGCAGAGTTTTTGAAATGTAAGGCCTTTGAATA  60104

Query  8187   AGACAAAAGGCTGCCTCATCGCTAACTTTGCAACAGTGCC  8226
              ||||||||||||||||||||||||||||||||||||||||
Sbjct  60105  AGACAAAAGGCTGCCTCATCGCTAACTTTGCAACAGTGCC  60144


Range 16: 59325 to 60144

Score:1509 bits(817), Expect:0.0, 
Identities:819/820(99%),  Gaps:0/820(0%), Strand: Plus/Minus

Query  24965  GGCACTGTTGCAAAGTTAGCGATGAGGCAGCCTTTTGTCTTATTCAAAGGCCTTACATTT  25024
              ||||||||||||||||||||||||||||||||||||||||||||||||||||||||||||
Sbjct  60144  GGCACTGTTGCAAAGTTAGCGATGAGGCAGCCTTTTGTCTTATTCAAAGGCCTTACATTT  60085

Query  25025  CAAAAACTCTGCTTACCAGGCGCATTTCGCCCAGGGGATCACCATAATAAAATGCTGAGG  25084
              ||||||||||||||||||||||||||||||||||||||||||||||||||||||||||||
Sbjct  60084  CAAAAACTCTGCTTACCAGGCGCATTTCGCCCAGGGGATCACCATAATAAAATGCTGAGG  60025

Query  25085  CCTGGCCTTTGCGTAGTGCACGCATCACCTCAATACCTTTGATGGTGGCGTAAGCCGTCT  25144
              ||||||||||||||||||||||||||||||||||||||||||||||||||||||||||||
Sbjct  60024  CCTGGCCTTTGCGTAGTGCACGCATCACCTCAATACCTTTGATGGTGGCGTAAGCCGTCT  59965

Query  25145  TCATGGATTTAAATCCCAGCGTGGCGCCGATTATCCGTTTCAGTTTGCCATGATCGCATT  25204
              ||||||||||||||||||||||||||||||||||||||||||||||||||||||||||||
Sbjct  59964  TCATGGATTTAAATCCCAGCGTGGCGCCGATTATCCGTTTCAGTTTGCCATGATCGCATT  59905

Query  25205  CAATCACGTTGTTCCGGTACTTAATCTGTCGGTGTTCAACGTCAGACGGGCACCGGCCTT  25264
              ||||||||||||||||||||||||||||||||||||||||||||||||||||||||||||
Sbjct  59904  CAATCACGTTGTTCCGGTACTTAATCTGTCGGTGTTCAACGTCAGACGGGCACCGGCCTT  59845

Query  25265  CGCGTTTGAGCAGAGCAAGCGCGCGACCATAGGCGGGCGCTTTATCCGTGTTGATGAATC  25324
              ||||||||||||||||||||||||||||||||||||||||||||||||||||||||||||
Sbjct  59844  CGCGTTTGAGCAGAGCAAGCGCGCGACCATAGGCGGGCGCTTTATCCGTGTTGATGAATC  59785

Query  25325  GCGGGATCTGCCACTTCTTCACGTTGTTGAGGATTTTACCCAGAAACCGGTATGCAGCTT  25384
              ||||||||||||||||||||||||||||||||||||||||||||||||||||||||||||
Sbjct  59784  GCGGGATCTGCCACTTCTTCACGTTGTTGAGGATTTTACCCAGAAACCGGTATGCAGCTT  59725

Query  25385  TGCTGTTACGACGGGAGGAGAGATAAAAATCGACAGTGCGGCCCCGGCTGTCGACGGCCC  25444
              ||||||||||||||||||||||||||||||||||||||||||||||||||||||||||||
Sbjct  59724  TGCTGTTACGACGGGAGGAGAGATAAAAATCGACAGTGCGGCCCCGGCTGTCGACGGCCC  59665

Query  25445  GGTACAGATACGCCCAGCGGCCATTGACCTTCACGTAGGTTTCATCCATGTGCCACGGGC  25504
              ||||||||||||||||||||||||||||||||||||||||||||||||||||||||||||
Sbjct  59664  GGTACAGATACGCCCAGCGGCCATTGACCTTCACGTAGGTTTCATCCATGTGCCACGGGC  59605

Query  25505  AAAGATCGGAAGGGTTACGCCAGTACCAGCGCAGCCGTTTTTCCATTTCAGGCGCATAAC  25564
              ||||||||||||||||||||||||||||||||||||||||||||||||||||||||||||
Sbjct  59604  AAAGATCGGAAGGGTTACGCCAGTACCAGCGCAGCCGTTTTTCCATTTCAGGCGCATAAC  59545

Query  25565  GCTGAACCCAGCGGTAAATCGTGGAGTGATCGACATTCACTCCGCGTTCAGCCAGCATCT  25624
              ||||||||||||||||||||||||||||||||||||||||||||||||||||||||||||
Sbjct  59544  GCTGAACCCAGCGGTAAATCGTGGAGTGATCGACATTCACTCCGCGTTCAGCCAGCATCT  59485

Query  25625  CCTGCAGCTCACGGTAACTGATGCCGTATTTGCAGTACCAGCGTACGGCCCACAGAATGA  25684
              ||||||||||||||||||||||||||||||||||||||||||||||||||||||||||||
Sbjct  59484  CCTGCAGCTCACGGTAACTGATGCCGTATTTGCAGTACCAGCGTACGGCCCACAGAATGA  59425

Query  25685  TGTCACGCTGAAAATGCCGGCCTTTGAATGGGTTCATGTGCAGCTCCATCAGCAAAAGGG  25744
              ||||||||||||||||||||||||||||||||||||||| ||||||||||||||||||||
Sbjct  59424  TGTCACGCTGAAAATGCCGGCCTTTGAATGGGTTCATGTACAGCTCCATCAGCAAAAGGG  59365

Query  25745  GATGATAAGTTTATCACCACCGACTATTTGCAACAGTGCC  25784
              ||||||||||||||||||||||||||||||||||||||||
Sbjct  59364  GATGATAAGTTTATCACCACCGACTATTTGCAACAGTGCC  59325


Range 17: 17385 to 18193

Score:1439 bits(779), Expect:0.0, 
Identities:809/821(99%),  Gaps:12/821(1%), Strand: Plus/Plus

Query  24964  AGGCACTGTTGCAAAGTTAGCGATGAGGCAGCCTTTTGTCTTATTCAAAGGCCTTACATT  25023
              ||||||||||||||||||||||||||||||||||||||||||||||||||||||||||||
Sbjct  17385  AGGCACTGTTGCAAAGTTAGCGATGAGGCAGCCTTTTGTCTTATTCAAAGGCCTTACATT  17444

Query  25024  TCAAAAACTCTGCTTACCAGGCGCATTTCGCCCAGGGGATCACCATAATAAAATGCTGAG  25083
              ||||||||||||||||||||||||||||||||||||||||||||||||||||||||||||
Sbjct  17445  TCAAAAACTCTGCTTACCAGGCGCATTTCGCCCAGGGGATCACCATAATAAAATGCTGAG  17504

Query  25084  GCCTGGCCTTTGCGTAGTGCACGCATCACCTCAATACCTTTGATGGTGGCGTAAGCCGTC  25143
              |||||||||||||||            |||||||||||||||||||||||||||||||||
Sbjct  17505  GCCTGGCCTTTGCGT------------ACCTCAATACCTTTGATGGTGGCGTAAGCCGTC  17552

Query  25144  TTCATGGATTTAAATCCCAGCGTGGCGCCGATTATCCGTTTCAGTTTGCCATGATCGCAT  25203
              ||||||||||||||||||||||||||||||||||||||||||||||||||||||||||||
Sbjct  17553  TTCATGGATTTAAATCCCAGCGTGGCGCCGATTATCCGTTTCAGTTTGCCATGATCGCAT  17612

Query  25204  TCAATCACGTTGTTCCGGTACTTAATCTGTCGGTGTTCAACGTCAGACGGGCACCGGCCT  25263
              ||||||||||||||||||||||||||||||||||||||||||||||||||||||||||||
Sbjct  17613  TCAATCACGTTGTTCCGGTACTTAATCTGTCGGTGTTCAACGTCAGACGGGCACCGGCCT  17672

Query  25264  TCGCGTTTGAGCAGAGCAAGCGCGCGACCATAGGCGGGCGCTTTATCCGTGTTGATGAAT  25323
              ||||||||||||||||||||||||||||||||||||||||||||||||||||||||||||
Sbjct  17673  TCGCGTTTGAGCAGAGCAAGCGCGCGACCATAGGCGGGCGCTTTATCCGTGTTGATGAAT  17732

Query  25324  CGCGGGATCTGCCACTTCTTCACGTTGTTGAGGATTTTACCCAGAAACCGGTATGCAGCT  25383
              ||||||||||||||||||||||||||||||||||||||||||||||||||||||||||||
Sbjct  17733  CGCGGGATCTGCCACTTCTTCACGTTGTTGAGGATTTTACCCAGAAACCGGTATGCAGCT  17792

Query  25384  TTGCTGTTACGACGGGAGGAGAGATAAAAATCGACAGTGCGGCCCCGGCTGTCGACGGCC  25443
              ||||||||||||||||||||||||||||||||||||||||||||||||||||||||||||
Sbjct  17793  TTGCTGTTACGACGGGAGGAGAGATAAAAATCGACAGTGCGGCCCCGGCTGTCGACGGCC  17852

Query  25444  CGGTACAGATACGCCCAGCGGCCATTGACCTTCACGTAGGTTTCATCCATGTGCCACGGG  25503
              ||||||||||||||||||||||||||||||||||||||||||||||||||||||||||||
Sbjct  17853  CGGTACAGATACGCCCAGCGGCCATTGACCTTCACGTAGGTTTCATCCATGTGCCACGGG  17912

Query  25504  CAAAGATCGGAAGGGTTACGCCAGTACCAGCGCAGCCGTTTTTCCATTTCAGGCGCATAA  25563
              ||||||||||||||||||||||||||||||||||||||||||||||||||||||||||||
Sbjct  17913  CAAAGATCGGAAGGGTTACGCCAGTACCAGCGCAGCCGTTTTTCCATTTCAGGCGCATAA  17972

Query  25564  CGCTGAACCCAGCGGTAAATCGTGGAGTGATCGACATTCACTCCGCGTTCAGCCAGCATC  25623
              ||||||||||||||||||||||||||||||||||||||||||||||||||||||||||||
Sbjct  17973  CGCTGAACCCAGCGGTAAATCGTGGAGTGATCGACATTCACTCCGCGTTCAGCCAGCATC  18032

Query  25624  TCCTGCAGCTCACGGTAACTGATGCCGTATTTGCAGTACCAGCGTACGGCCCACAGAATG  25683
              ||||||||||||||||||||||||||||||||||||||||||||||||||||||||||||
Sbjct  18033  TCCTGCAGCTCACGGTAACTGATGCCGTATTTGCAGTACCAGCGTACGGCCCACAGAATG  18092

Query  25684  ATGTCACGCTGAAAATGCCGGCCTTTGAATGGGTTCATGTGCAGCTCCATCAGCAAAAGG  25743
              ||||||||||||||||||||||||||||||||||||||||||||||||||||||||||||
Sbjct  18093  ATGTCACGCTGAAAATGCCGGCCTTTGAATGGGTTCATGTGCAGCTCCATCAGCAAAAGG  18152

Query  25744  GGATGATAAGTTTATCACCACCGACTATTTGCAACAGTGCC  25784
              |||||||||||||||||||||||||||||||||||||||||
Sbjct  18153  GGATGATAAGTTTATCACCACCGACTATTTGCAACAGTGCC  18193


Range 18: 17386 to 18194

Score:1439 bits(779), Expect:0.0, 
Identities:809/821(99%),  Gaps:12/821(1%), Strand: Plus/Minus

Query  7406   TGGCACTGTTGCAAATAGTCGGTGGTGATAAACTTATCATCCCCTTTTGCTGATGGAGCT  7465
              ||||||||||||||||||||||||||||||||||||||||||||||||||||||||||||
Sbjct  18194  TGGCACTGTTGCAAATAGTCGGTGGTGATAAACTTATCATCCCCTTTTGCTGATGGAGCT  18135

Query  7466   GCACATGAACCCATTCAAAGGCCGGCATTTTCAGCGTGACATCATTCTGTGGGCCGTACG  7525
              ||||||||||||||||||||||||||||||||||||||||||||||||||||||||||||
Sbjct  18134  GCACATGAACCCATTCAAAGGCCGGCATTTTCAGCGTGACATCATTCTGTGGGCCGTACG  18075

Query  7526   CTGGTACTGCAAATACGGCATCAGTTACCGTGAGCTGCAGGAGATGCTGGCTGAACGCGG  7585
              ||||||||||||||||||||||||||||||||||||||||||||||||||||||||||||
Sbjct  18074  CTGGTACTGCAAATACGGCATCAGTTACCGTGAGCTGCAGGAGATGCTGGCTGAACGCGG  18015

Query  7586   AGTGAATGTCGATCACTCCACGATTTACCGCTGGGTTCAGCGTTATGCGCCTGAAATGGA  7645
              ||||||||||||||||||||||||||||||||||||||||||||||||||||||||||||
Sbjct  18014  AGTGAATGTCGATCACTCCACGATTTACCGCTGGGTTCAGCGTTATGCGCCTGAAATGGA  17955

Query  7646   AAAACGGCTGCGCTGGTACTGGCGTAACCCTTCCGATCTTTGCCCGTGGCACATGGATGA  7705
              ||||||||||||||||||||||||||||||||||||||||||||||||||||||||||||
Sbjct  17954  AAAACGGCTGCGCTGGTACTGGCGTAACCCTTCCGATCTTTGCCCGTGGCACATGGATGA  17895

Query  7706   AACCTACGTGAAGGTCAATGGCCGCTGGGCGTATCTGTACCGGGCCGTCGACAGCCGGGG  7765
              ||||||||||||||||||||||||||||||||||||||||||||||||||||||||||||
Sbjct  17894  AACCTACGTGAAGGTCAATGGCCGCTGGGCGTATCTGTACCGGGCCGTCGACAGCCGGGG  17835

Query  7766   CCGCACTGTCGATTTTTATCTCTCCTCCCGTCGTAACAGCAAAGCTGCATACCGGTTTCT  7825
              ||||||||||||||||||||||||||||||||||||||||||||||||||||||||||||
Sbjct  17834  CCGCACTGTCGATTTTTATCTCTCCTCCCGTCGTAACAGCAAAGCTGCATACCGGTTTCT  17775

Query  7826   GGGTAAAATCCTCAACAACGTGAAGAAGTGGCAGATCCCGCGATTCATCAACACGGATAA  7885
              ||||||||||||||||||||||||||||||||||||||||||||||||||||||||||||
Sbjct  17774  GGGTAAAATCCTCAACAACGTGAAGAAGTGGCAGATCCCGCGATTCATCAACACGGATAA  17715

Query  7886   AGCGCCCGCCTATGGTCGCGCGCTTGCTCTGCTCAAACGCGAAGGCCGGTGCCCGTCTGA  7945
              ||||||||||||||||||||||||||||||||||||||||||||||||||||||||||||
Sbjct  17714  AGCGCCCGCCTATGGTCGCGCGCTTGCTCTGCTCAAACGCGAAGGCCGGTGCCCGTCTGA  17655

Query  7946   CGTTGAACACCGACAGATTAAGTACCGGAACAACGTGATTGAATGCGATCATGGCAAACT  8005
              ||||||||||||||||||||||||||||||||||||||||||||||||||||||||||||
Sbjct  17654  CGTTGAACACCGACAGATTAAGTACCGGAACAACGTGATTGAATGCGATCATGGCAAACT  17595

Query  8006   GAAACGGATAATCGGCGCCACGCTGGGATTTAAATCCATGAAGACGGCTTACGCCACCAT  8065
              ||||||||||||||||||||||||||||||||||||||||||||||||||||||||||||
Sbjct  17594  GAAACGGATAATCGGCGCCACGCTGGGATTTAAATCCATGAAGACGGCTTACGCCACCAT  17535

Query  8066   CAAAGGTATTGAGGTGATGCGTGCACTACGCAAAGGCCAGGCCTCAGCATTTTATTATGG  8125
              |||||||||||||||            |||||||||||||||||||||||||||||||||
Sbjct  17534  CAAAGGTATTGAGGT------------ACGCAAAGGCCAGGCCTCAGCATTTTATTATGG  17487

Query  8126   TGATCCCCTGGGCGAAATGCGCCTGGTAAGCAGAGTTTTTGAAATGTAAGGCCTTTGAAT  8185
              ||||||||||||||||||||||||||||||||||||||||||||||||||||||||||||
Sbjct  17486  TGATCCCCTGGGCGAAATGCGCCTGGTAAGCAGAGTTTTTGAAATGTAAGGCCTTTGAAT  17427

Query  8186   AAGACAAAAGGCTGCCTCATCGCTAACTTTGCAACAGTGCC  8226
              |||||||||||||||||||||||||||||||||||||||||
Sbjct  17426  AAGACAAAAGGCTGCCTCATCGCTAACTTTGCAACAGTGCC  17386


Range 19: 17386 to 18193

Score:1437 bits(778), Expect:0.0, 
Identities:808/820(99%),  Gaps:12/820(1%), Strand: Plus/Minus

Query  21959  GGCACTGTTGCAAATAGTCGGTGGTGATAAACTTATCATCCCCTTTTGCTGATGGAGCTG  22018
              ||||||||||||||||||||||||||||||||||||||||||||||||||||||||||||
Sbjct  18193  GGCACTGTTGCAAATAGTCGGTGGTGATAAACTTATCATCCCCTTTTGCTGATGGAGCTG  18134

Query  22019  CACATGAACCCATTCAAAGGCCGGCATTTTCAGCGTGACATCATTCTGTGGGCCGTACGC  22078
              ||||||||||||||||||||||||||||||||||||||||||||||||||||||||||||
Sbjct  18133  CACATGAACCCATTCAAAGGCCGGCATTTTCAGCGTGACATCATTCTGTGGGCCGTACGC  18074

Query  22079  TGGTACTGCAAATACGGCATCAGTTACCGTGAGCTGCAGGAGATGCTGGCTGAACGCGGA  22138
              ||||||||||||||||||||||||||||||||||||||||||||||||||||||||||||
Sbjct  18073  TGGTACTGCAAATACGGCATCAGTTACCGTGAGCTGCAGGAGATGCTGGCTGAACGCGGA  18014

Query  22139  GTGAATGTCGATCACTCCACGATTTACCGCTGGGTTCAGCGTTATGCGCCTGAAATGGAA  22198
              ||||||||||||||||||||||||||||||||||||||||||||||||||||||||||||
Sbjct  18013  GTGAATGTCGATCACTCCACGATTTACCGCTGGGTTCAGCGTTATGCGCCTGAAATGGAA  17954

Query  22199  AAACGGCTGCGCTGGTACTGGCGTAACCCTTCCGATCTTTGCCCGTGGCACATGGATGAA  22258
              ||||||||||||||||||||||||||||||||||||||||||||||||||||||||||||
Sbjct  17953  AAACGGCTGCGCTGGTACTGGCGTAACCCTTCCGATCTTTGCCCGTGGCACATGGATGAA  17894

Query  22259  ACCTACGTGAAGGTCAATGGCCGCTGGGCGTATCTGTACCGGGCCGTCGACAGCCGGGGC  22318
              ||||||||||||||||||||||||||||||||||||||||||||||||||||||||||||
Sbjct  17893  ACCTACGTGAAGGTCAATGGCCGCTGGGCGTATCTGTACCGGGCCGTCGACAGCCGGGGC  17834

Query  22319  CGCACTGTCGATTTTTATCTCTCCTCCCGTCGTAACAGCAAAGCTGCATACCGGTTTCTG  22378
              ||||||||||||||||||||||||||||||||||||||||||||||||||||||||||||
Sbjct  17833  CGCACTGTCGATTTTTATCTCTCCTCCCGTCGTAACAGCAAAGCTGCATACCGGTTTCTG  17774

Query  22379  GGTAAAATCCTCAACAACGTGAAGAAGTGGCAGATCCCGCGATTCATCAACACGGATAAA  22438
              ||||||||||||||||||||||||||||||||||||||||||||||||||||||||||||
Sbjct  17773  GGTAAAATCCTCAACAACGTGAAGAAGTGGCAGATCCCGCGATTCATCAACACGGATAAA  17714

Query  22439  GCGCCCGCCTATGGTCGCGCGCTTGCTCTGCTCAAACGCGAAGGCCGGTGCCCGTCTGAC  22498
              ||||||||||||||||||||||||||||||||||||||||||||||||||||||||||||
Sbjct  17713  GCGCCCGCCTATGGTCGCGCGCTTGCTCTGCTCAAACGCGAAGGCCGGTGCCCGTCTGAC  17654

Query  22499  GTTGAACACCGACAGATTAAGTACCGGAACAACGTGATTGAATGCGATCATGGCAAACTG  22558
              ||||||||||||||||||||||||||||||||||||||||||||||||||||||||||||
Sbjct  17653  GTTGAACACCGACAGATTAAGTACCGGAACAACGTGATTGAATGCGATCATGGCAAACTG  17594

Query  22559  AAACGGATAATCGGCGCCACGCTGGGATTTAAATCCATGAAGACGGCTTACGCCACCATC  22618
              ||||||||||||||||||||||||||||||||||||||||||||||||||||||||||||
Sbjct  17593  AAACGGATAATCGGCGCCACGCTGGGATTTAAATCCATGAAGACGGCTTACGCCACCATC  17534

Query  22619  AAAGGTATTGAGGTGATGCGTGCACTACGCAAAGGCCAGGCCTCAGCATTTTATTATGGT  22678
              ||||||||||||||            ||||||||||||||||||||||||||||||||||
Sbjct  17533  AAAGGTATTGAGGT------------ACGCAAAGGCCAGGCCTCAGCATTTTATTATGGT  17486

Query  22679  GATCCCCTGGGCGAAATGCGCCTGGTAAGCAGAGTTTTTGAAATGTAAGGCCTTTGAATA  22738
              ||||||||||||||||||||||||||||||||||||||||||||||||||||||||||||
Sbjct  17485  GATCCCCTGGGCGAAATGCGCCTGGTAAGCAGAGTTTTTGAAATGTAAGGCCTTTGAATA  17426

Query  22739  AGACAAAAGGCTGCCTCATCGCTAACTTTGCAACAGTGCC  22778
              ||||||||||||||||||||||||||||||||||||||||
Sbjct  17425  AGACAAAAGGCTGCCTCATCGCTAACTTTGCAACAGTGCC  17386


Range 20: 61093 to 61862

Score:1423 bits(770), Expect:0.0, 
Identities:770/770(100%),  Gaps:0/770(0%), Strand: Plus/Plus

Query  68507  CGGGTGATGCTGCCAACTTACTGATTTAGTGTATGATGGTGTTTTTGAGGTGCTCCAGTG  68566
              ||||||||||||||||||||||||||||||||||||||||||||||||||||||||||||
Sbjct  61093  CGGGTGATGCTGCCAACTTACTGATTTAGTGTATGATGGTGTTTTTGAGGTGCTCCAGTG  61152

Query  68567  GCTTCTGTTTCTATCAGCTGTCCCTCCTGTTCAGCTACTGACGGGGTGGTGCGTAACGGC  68626
              ||||||||||||||||||||||||||||||||||||||||||||||||||||||||||||
Sbjct  61153  GCTTCTGTTTCTATCAGCTGTCCCTCCTGTTCAGCTACTGACGGGGTGGTGCGTAACGGC  61212

Query  68627  AAAAGCACCGCCGGACATCAGCGCTATCTCTGCTCTCACTGCCGTAAAACATGGCAACTG  68686
              ||||||||||||||||||||||||||||||||||||||||||||||||||||||||||||
Sbjct  61213  AAAAGCACCGCCGGACATCAGCGCTATCTCTGCTCTCACTGCCGTAAAACATGGCAACTG  61272

Query  68687  CAGTTCACTTACACCGCTTCTCAACCCGGTACGCACCAGAAAATCATTGATATGGCCATG  68746
              ||||||||||||||||||||||||||||||||||||||||||||||||||||||||||||
Sbjct  61273  CAGTTCACTTACACCGCTTCTCAACCCGGTACGCACCAGAAAATCATTGATATGGCCATG  61332

Query  68747  AATGGCGTTGGATGCCGGGCAACCGCCCGCATTATGGGCGTTGGCCTCAACACGATTTTC  68806
              ||||||||||||||||||||||||||||||||||||||||||||||||||||||||||||
Sbjct  61333  AATGGCGTTGGATGCCGGGCAACCGCCCGCATTATGGGCGTTGGCCTCAACACGATTTTC  61392

Query  68807  CGCCATTTAAAAAACTCAGGCCGCAGTCGGTAACCTCGCGCATACAGCCGGGCAGTGACG  68866
              ||||||||||||||||||||||||||||||||||||||||||||||||||||||||||||
Sbjct  61393  CGCCATTTAAAAAACTCAGGCCGCAGTCGGTAACCTCGCGCATACAGCCGGGCAGTGACG  61452

Query  68867  TCATCGTCTGCGCGGAAATGGACGAACAGTGGGGCTATGTCGGGGCTAAATCGCGCCAGC  68926
              ||||||||||||||||||||||||||||||||||||||||||||||||||||||||||||
Sbjct  61453  TCATCGTCTGCGCGGAAATGGACGAACAGTGGGGCTATGTCGGGGCTAAATCGCGCCAGC  61512

Query  68927  GCTGGCTGTTTTACGCGTATGACAGGCTCCGGAAGACGGTTGTTGCGCACGTATTCGGTG  68986
              ||||||||||||||||||||||||||||||||||||||||||||||||||||||||||||
Sbjct  61513  GCTGGCTGTTTTACGCGTATGACAGGCTCCGGAAGACGGTTGTTGCGCACGTATTCGGTG  61572

Query  68987  AACGCACTATGGCGACGCTGGGGCGTCTTATGAGCCTGCTGTCACCCTTTGACGTGGTGA  69046
              ||||||||||||||||||||||||||||||||||||||||||||||||||||||||||||
Sbjct  61573  AACGCACTATGGCGACGCTGGGGCGTCTTATGAGCCTGCTGTCACCCTTTGACGTGGTGA  61632

Query  69047  TATGGATGACGGATGGCTGGCCGCTGTATGAATCCCGCCTGAAGGGAAAGCTGCACGTAA  69106
              ||||||||||||||||||||||||||||||||||||||||||||||||||||||||||||
Sbjct  61633  TATGGATGACGGATGGCTGGCCGCTGTATGAATCCCGCCTGAAGGGAAAGCTGCACGTAA  61692

Query  69107  TCAGCAAGCGATATACGCAGCGAATTGAGCGGCATAACCTGAATCTGAGGCAGCACCTGG  69166
              ||||||||||||||||||||||||||||||||||||||||||||||||||||||||||||
Sbjct  61693  TCAGCAAGCGATATACGCAGCGAATTGAGCGGCATAACCTGAATCTGAGGCAGCACCTGG  61752

Query  69167  CACGGCTGGGACGGAAGTCGCTGTCGTTCTCAAAATCGGTGGAGCTGCATGACAAAGTCA  69226
              ||||||||||||||||||||||||||||||||||||||||||||||||||||||||||||
Sbjct  61753  CACGGCTGGGACGGAAGTCGCTGTCGTTCTCAAAATCGGTGGAGCTGCATGACAAAGTCA  61812

Query  69227  TCGGGCATTATCTGAACATAAAACACTATCAATAAGTTGGAGTCATTACC  69276
              ||||||||||||||||||||||||||||||||||||||||||||||||||
Sbjct  61813  TCGGGCATTATCTGAACATAAAACACTATCAATAAGTTGGAGTCATTACC  61862


Range 21: 76617 to 77391

Score:1413 bits(765), Expect:0.0, 
Identities:772/775(99%),  Gaps:1/775(0%), Strand: Plus/Plus

Query  27293  CAAAC-GGTGATGCTGCCAACTTACTGATTTAGTGTATGATGGTGTTTTTGAGGTGCTCC  27351
              ||||| ||||||||||||||||||||||||||||||||||||||||||||||||||||||
Sbjct  76617  CAAACGGGTGATGCTGCCAACTTACTGATTTAGTGTATGATGGTGTTTTTGAGGTGCTCC  76676

Query  27352  AGTGGCTTCTGTTTCTATCAGCTGTCCCTCCTGTTCAGCTACTGACGGGGTGGTGCGTAA  27411
              ||||||||||||||||||||||||||||||||||||||||||||||||||||||||||||
Sbjct  76677  AGTGGCTTCTGTTTCTATCAGCTGTCCCTCCTGTTCAGCTACTGACGGGGTGGTGCGTAA  76736

Query  27412  CGGCAAAAGCACCGCCGGACATCAGCGCTATCTCTGCTCTCACTGCCGTAAAACATGGCA  27471
              ||||||||||||||||||||||||||||||||||||||||||||||||||||||||||||
Sbjct  76737  CGGCAAAAGCACCGCCGGACATCAGCGCTATCTCTGCTCTCACTGCCGTAAAACATGGCA  76796

Query  27472  ACTGCAGTTCACTTACACCGCTTCTCAACCCGGTACGCACCAGAAAATCATTGATATGGC  27531
              ||||||||||||||||||||||||||||||||||||||||||||||||||||||||||||
Sbjct  76797  ACTGCAGTTCACTTACACCGCTTCTCAACCCGGTACGCACCAGAAAATCATTGATATGGC  76856

Query  27532  CATGAATGGCGTTGGATGCCGGGCAACCGCCCGCATTATGGGCGTTGGCCTCAACACGAT  27591
              ||||||||||||||||||||||||||||||||||||||||||||||||||||||||||||
Sbjct  76857  CATGAATGGCGTTGGATGCCGGGCAACCGCCCGCATTATGGGCGTTGGCCTCAACACGAT  76916

Query  27592  TTTCCGCCATTTAAAAAACTCAGGCCGCAGTCGGTAACCTCGCGCATACAGCCGGGCAGT  27651
              ||||||||||||||||||||||||||||||||||||||||||||||||||||||||||||
Sbjct  76917  TTTCCGCCATTTAAAAAACTCAGGCCGCAGTCGGTAACCTCGCGCATACAGCCGGGCAGT  76976

Query  27652  GACGTCATCGTCTGCGCGGAAATGGACGAACAGTGGGGATACGTCGGGGCTAAATCGCGC  27711
              |||||||||||||||||||||||||||||||||||||| || ||||||||||||||||||
Sbjct  76977  GACGTCATCGTCTGCGCGGAAATGGACGAACAGTGGGGCTATGTCGGGGCTAAATCGCGC  77036

Query  27712  CAGCGCTGGCTGTTTTACGCGTATGACAGGCTCCGGAAGACGGTTGTTGCGCACGTATTC  27771
              ||||||||||||||||||||||||||||||||||||||||||||||||||||||||||||
Sbjct  77037  CAGCGCTGGCTGTTTTACGCGTATGACAGGCTCCGGAAGACGGTTGTTGCGCACGTATTC  77096

Query  27772  GGTGAACGCACTATGGCGACGCTGGGGCGTCTTATGAGCCTGCTGTCACCCTTTGACGTG  27831
              ||||||||||||||||||||||||||||||||||||||||||||||||||||||||||||
Sbjct  77097  GGTGAACGCACTATGGCGACGCTGGGGCGTCTTATGAGCCTGCTGTCACCCTTTGACGTG  77156

Query  27832  GTGATATGGATGACGGATGGCTGGCCGCTGTATGAATCCCGCCTGAAGGGAAAGCTGCAC  27891
              ||||||||||||||||||||||||||||||||||||||||||||||||||||||||||||
Sbjct  77157  GTGATATGGATGACGGATGGCTGGCCGCTGTATGAATCCCGCCTGAAGGGAAAGCTGCAC  77216

Query  27892  GTAATCAGCAAGCGATATACGCAGCGAATTGAGCGGCATAACCTGAATCTGAGGCAGCAC  27951
              ||||||||||||||||||||||||||||||||||||||||||||||||||||||||||||
Sbjct  77217  GTAATCAGCAAGCGATATACGCAGCGAATTGAGCGGCATAACCTGAATCTGAGGCAGCAC  77276

Query  27952  CTGGCACGGCTGGGACGGAAGTCGCTGTCGTTCTCAAAATCGGTGGAGCTGCATGACAAA  28011
              ||||||||||||||||||||||||||||||||||||||||||||||||||||||||||||
Sbjct  77277  CTGGCACGGCTGGGACGGAAGTCGCTGTCGTTCTCAAAATCGGTGGAGCTGCATGACAAA  77336

Query  28012  GTCATCGGGCATTATCTGAACATAAAACACTATCAATAAGTTGGAGTCATTACCG  28066
              |||||||||||||||||||||||||||||||||||||||||||||||||||||||
Sbjct  77337  GTCATCGGGCATTATCTGAACATAAAACACTATCAATAAGTTGGAGTCATTACCG  77391


Range 22: 61095 to 61862

Score:1408 bits(762), Expect:0.0, 
Identities:766/768(99%),  Gaps:0/768(0%), Strand: Plus/Plus

Query  27298  GGTGATGCTGCCAACTTACTGATTTAGTGTATGATGGTGTTTTTGAGGTGCTCCAGTGGC  27357
              ||||||||||||||||||||||||||||||||||||||||||||||||||||||||||||
Sbjct  61095  GGTGATGCTGCCAACTTACTGATTTAGTGTATGATGGTGTTTTTGAGGTGCTCCAGTGGC  61154

Query  27358  TTCTGTTTCTATCAGCTGTCCCTCCTGTTCAGCTACTGACGGGGTGGTGCGTAACGGCAA  27417
              ||||||||||||||||||||||||||||||||||||||||||||||||||||||||||||
Sbjct  61155  TTCTGTTTCTATCAGCTGTCCCTCCTGTTCAGCTACTGACGGGGTGGTGCGTAACGGCAA  61214

Query  27418  AAGCACCGCCGGACATCAGCGCTATCTCTGCTCTCACTGCCGTAAAACATGGCAACTGCA  27477
              ||||||||||||||||||||||||||||||||||||||||||||||||||||||||||||
Sbjct  61215  AAGCACCGCCGGACATCAGCGCTATCTCTGCTCTCACTGCCGTAAAACATGGCAACTGCA  61274

Query  27478  GTTCACTTACACCGCTTCTCAACCCGGTACGCACCAGAAAATCATTGATATGGCCATGAA  27537
              ||||||||||||||||||||||||||||||||||||||||||||||||||||||||||||
Sbjct  61275  GTTCACTTACACCGCTTCTCAACCCGGTACGCACCAGAAAATCATTGATATGGCCATGAA  61334

Query  27538  TGGCGTTGGATGCCGGGCAACCGCCCGCATTATGGGCGTTGGCCTCAACACGATTTTCCG  27597
              ||||||||||||||||||||||||||||||||||||||||||||||||||||||||||||
Sbjct  61335  TGGCGTTGGATGCCGGGCAACCGCCCGCATTATGGGCGTTGGCCTCAACACGATTTTCCG  61394

Query  27598  CCATTTAAAAAACTCAGGCCGCAGTCGGTAACCTCGCGCATACAGCCGGGCAGTGACGTC  27657
              ||||||||||||||||||||||||||||||||||||||||||||||||||||||||||||
Sbjct  61395  CCATTTAAAAAACTCAGGCCGCAGTCGGTAACCTCGCGCATACAGCCGGGCAGTGACGTC  61454

Query  27658  ATCGTCTGCGCGGAAATGGACGAACAGTGGGGATACGTCGGGGCTAAATCGCGCCAGCGC  27717
              |||||||||||||||||||||||||||||||| || ||||||||||||||||||||||||
Sbjct  61455  ATCGTCTGCGCGGAAATGGACGAACAGTGGGGCTATGTCGGGGCTAAATCGCGCCAGCGC  61514

Query  27718  TGGCTGTTTTACGCGTATGACAGGCTCCGGAAGACGGTTGTTGCGCACGTATTCGGTGAA  27777
              ||||||||||||||||||||||||||||||||||||||||||||||||||||||||||||
Sbjct  61515  TGGCTGTTTTACGCGTATGACAGGCTCCGGAAGACGGTTGTTGCGCACGTATTCGGTGAA  61574

Query  27778  CGCACTATGGCGACGCTGGGGCGTCTTATGAGCCTGCTGTCACCCTTTGACGTGGTGATA  27837
              ||||||||||||||||||||||||||||||||||||||||||||||||||||||||||||
Sbjct  61575  CGCACTATGGCGACGCTGGGGCGTCTTATGAGCCTGCTGTCACCCTTTGACGTGGTGATA  61634

Query  27838  TGGATGACGGATGGCTGGCCGCTGTATGAATCCCGCCTGAAGGGAAAGCTGCACGTAATC  27897
              ||||||||||||||||||||||||||||||||||||||||||||||||||||||||||||
Sbjct  61635  TGGATGACGGATGGCTGGCCGCTGTATGAATCCCGCCTGAAGGGAAAGCTGCACGTAATC  61694

Query  27898  AGCAAGCGATATACGCAGCGAATTGAGCGGCATAACCTGAATCTGAGGCAGCACCTGGCA  27957
              ||||||||||||||||||||||||||||||||||||||||||||||||||||||||||||
Sbjct  61695  AGCAAGCGATATACGCAGCGAATTGAGCGGCATAACCTGAATCTGAGGCAGCACCTGGCA  61754

Query  27958  CGGCTGGGACGGAAGTCGCTGTCGTTCTCAAAATCGGTGGAGCTGCATGACAAAGTCATC  28017
              ||||||||||||||||||||||||||||||||||||||||||||||||||||||||||||
Sbjct  61755  CGGCTGGGACGGAAGTCGCTGTCGTTCTCAAAATCGGTGGAGCTGCATGACAAAGTCATC  61814

Query  28018  GGGCATTATCTGAACATAAAACACTATCAATAAGTTGGAGTCATTACC  28065
              ||||||||||||||||||||||||||||||||||||||||||||||||
Sbjct  61815  GGGCATTATCTGAACATAAAACACTATCAATAAGTTGGAGTCATTACC  61862


Range 23: 32771 to 33534

Score:1035 bits(560), Expect:0.0, 
Identities:696/764(91%),  Gaps:0/764(0%), Strand: Plus/Minus

Query  68513  ATGCTGCCAACTTACTGATTTAGTGTATGATGGTGTTTTTGAGGTGCTCCAGTGGCTTCT  68572
              ||| ||||||||||||||||||||||| |||||||| |||||||||||||||||||||| 
Sbjct  33534  ATGGTGCCAACTTACTGATTTAGTGTACGATGGTGTCTTTGAGGTGCTCCAGTGGCTTCC  33475

Query  68573  GTTTCTATCAGCTGTCCCTCCTGTTCAGCTACTGACGGGGTGGTGCGTAACGGCAAAAGC  68632
               | || ||||| ||||||||||| ||||||||||| || |||||||||||||| ||||| 
Sbjct  33474  ATCTCCATCAGTTGTCCCTCCTGCTCAGCTACTGAAGGCGTGGTGCGTAACGGTAAAAGT  33415

Query  68633  ACCGCCGGACATCAGCGCTATCTCTGCTCTCACTGCCGTAAAACATGGCAACTGCAGTTC  68692
              || ||||||||||||||||||||||||||||||||||||||||||||||| || ||||||
Sbjct  33414  ACTGCCGGACATCAGCGCTATCTCTGCTCTCACTGCCGTAAAACATGGCAGCTACAGTTC  33355

Query  68693  ACTTACACCGCTTCTCAACCCGGTACGCACCAGAAAATCATTGATATGGCCATGAATGGC  68752
              ||||||||||| ||||| ||||||||||||||||||||||||||||||||||||||||||
Sbjct  33354  ACTTACACCGCCTCTCAGCCCGGTACGCACCAGAAAATCATTGATATGGCCATGAATGGC  33295

Query  68753  GTTGGATGCCGGGCAACCGCCCGCATTATGGGCGTTGGCCTCAACACGATTTTCCGCCAT  68812
              ||||||||||||||||||||||||||||||||||||||||||||||||||||| || || 
Sbjct  33294  GTTGGATGCCGGGCAACCGCCCGCATTATGGGCGTTGGCCTCAACACGATTTTACGTCAC  33235

Query  68813  TTAAAAAACTCAGGCCGCAGTCGGTAACCTCGCGCATACAGCCGGGCAGTGACGTCATCG  68872
              ||||||||||||| ||||||||||||||||| |||||||| ||||||||||||||||| |
Sbjct  33234  TTAAAAAACTCAGACCGCAGTCGGTAACCTCACGCATACAACCGGGCAGTGACGTCATTG  33175

Query  68873  TCTGCGCGGAAATGGACGAACAGTGGGGCTATGTCGGGGCTAAATCGCGCCAGCGCTGGC  68932
              ||||||||||||||||||||||||||||||| |||||||||||||| || ||||||||| 
Sbjct  33174  TCTGCGCGGAAATGGACGAACAGTGGGGCTACGTCGGGGCTAAATCACGTCAGCGCTGGT  33115

Query  68933  TGTTTTACGCGTATGACAGGCTCCGGAAGACGGTTGTTGCGCACGTATTCGGTGAACGCA  68992
              | |||||||| |||| |||| |  | | |||||| || || | ||| || ||||| || |
Sbjct  33114  TATTTTACGCCTATGGCAGGATGTGCAGGACGGTGGTGGCACGCGTCTTTGGTGAGCGTA  33055

Query  68993  CTATGGCGACGCTGGGGCGTCTTATGAGCCTGCTGTCACCCTTTGACGTGGTGATATGGA  69052
              || |||| ||||||| |||||||  | ||||||||||  ||||||| || ||| ||||||
Sbjct  33054  CTCTGGCCACGCTGGAGCGTCTTCCGGGCCTGCTGTCGGCCTTTGAGGTCGTGGTATGGA  32995

Query  69053  TGACGGATGGCTGGCCGCTGTATGAATCCCGCCTGAAGGGAAAGCTGCACGTAATCAGCA  69112
              ||||||||||||||||||| ||||||||||||||||||||| | |||||||| |||||||
Sbjct  32994  TGACGGATGGCTGGCCGCTTTATGAATCCCGCCTGAAGGGAGAACTGCACGTTATCAGCA  32935

Query  69113  AGCGATATACGCAGCGAATTGAGCGGCATAACCTGAATCTGAGGCAGCACCTGGCACGGC  69172
              ||||||||||||||||||||||||||||||||| ||||||||||||||| |||||| |||
Sbjct  32934  AGCGATATACGCAGCGAATTGAGCGGCATAACCAGAATCTGAGGCAGCATCTGGCAAGGC  32875

Query  69173  TGGGACGGAAGTCGCTGTCGTTCTCAAAATCGGTGGAGCTGCATGACAAAGTCATCGGGC  69232
              ||||  ||||||| |||||||||||||||||||||| |||||||||||||||||||||||
Sbjct  32874  TGGGCAGGAAGTCACTGTCGTTCTCAAAATCGGTGGCGCTGCATGACAAAGTCATCGGGC  32815

Query  69233  ATTATCTGAACATAAAACACTATCAATAAGTTGGAGTCATTACC  69276
              ||||||||||||||||||||||||| ||||||||||||||||||
Sbjct  32814  ATTATCTGAACATAAAACACTATCAGTAAGTTGGAGTCATTACC  32771


Range 24: 32771 to 33534

Score:1035 bits(560), Expect:0.0, 
Identities:696/764(91%),  Gaps:0/764(0%), Strand: Plus/Minus

Query  27302  ATGCTGCCAACTTACTGATTTAGTGTATGATGGTGTTTTTGAGGTGCTCCAGTGGCTTCT  27361
              ||| ||||||||||||||||||||||| |||||||| |||||||||||||||||||||| 
Sbjct  33534  ATGGTGCCAACTTACTGATTTAGTGTACGATGGTGTCTTTGAGGTGCTCCAGTGGCTTCC  33475

Query  27362  GTTTCTATCAGCTGTCCCTCCTGTTCAGCTACTGACGGGGTGGTGCGTAACGGCAAAAGC  27421
               | || ||||| ||||||||||| ||||||||||| || |||||||||||||| ||||| 
Sbjct  33474  ATCTCCATCAGTTGTCCCTCCTGCTCAGCTACTGAAGGCGTGGTGCGTAACGGTAAAAGT  33415

Query  27422  ACCGCCGGACATCAGCGCTATCTCTGCTCTCACTGCCGTAAAACATGGCAACTGCAGTTC  27481
              || ||||||||||||||||||||||||||||||||||||||||||||||| || ||||||
Sbjct  33414  ACTGCCGGACATCAGCGCTATCTCTGCTCTCACTGCCGTAAAACATGGCAGCTACAGTTC  33355

Query  27482  ACTTACACCGCTTCTCAACCCGGTACGCACCAGAAAATCATTGATATGGCCATGAATGGC  27541
              ||||||||||| ||||| ||||||||||||||||||||||||||||||||||||||||||
Sbjct  33354  ACTTACACCGCCTCTCAGCCCGGTACGCACCAGAAAATCATTGATATGGCCATGAATGGC  33295

Query  27542  GTTGGATGCCGGGCAACCGCCCGCATTATGGGCGTTGGCCTCAACACGATTTTCCGCCAT  27601
              ||||||||||||||||||||||||||||||||||||||||||||||||||||| || || 
Sbjct  33294  GTTGGATGCCGGGCAACCGCCCGCATTATGGGCGTTGGCCTCAACACGATTTTACGTCAC  33235

Query  27602  TTAAAAAACTCAGGCCGCAGTCGGTAACCTCGCGCATACAGCCGGGCAGTGACGTCATCG  27661
              ||||||||||||| ||||||||||||||||| |||||||| ||||||||||||||||| |
Sbjct  33234  TTAAAAAACTCAGACCGCAGTCGGTAACCTCACGCATACAACCGGGCAGTGACGTCATTG  33175

Query  27662  TCTGCGCGGAAATGGACGAACAGTGGGGATACGTCGGGGCTAAATCGCGCCAGCGCTGGC  27721
              |||||||||||||||||||||||||||| ||||||||||||||||| || ||||||||| 
Sbjct  33174  TCTGCGCGGAAATGGACGAACAGTGGGGCTACGTCGGGGCTAAATCACGTCAGCGCTGGT  33115

Query  27722  TGTTTTACGCGTATGACAGGCTCCGGAAGACGGTTGTTGCGCACGTATTCGGTGAACGCA  27781
              | |||||||| |||| |||| |  | | |||||| || || | ||| || ||||| || |
Sbjct  33114  TATTTTACGCCTATGGCAGGATGTGCAGGACGGTGGTGGCACGCGTCTTTGGTGAGCGTA  33055

Query  27782  CTATGGCGACGCTGGGGCGTCTTATGAGCCTGCTGTCACCCTTTGACGTGGTGATATGGA  27841
              || |||| ||||||| |||||||  | ||||||||||  ||||||| || ||| ||||||
Sbjct  33054  CTCTGGCCACGCTGGAGCGTCTTCCGGGCCTGCTGTCGGCCTTTGAGGTCGTGGTATGGA  32995

Query  27842  TGACGGATGGCTGGCCGCTGTATGAATCCCGCCTGAAGGGAAAGCTGCACGTAATCAGCA  27901
              ||||||||||||||||||| ||||||||||||||||||||| | |||||||| |||||||
Sbjct  32994  TGACGGATGGCTGGCCGCTTTATGAATCCCGCCTGAAGGGAGAACTGCACGTTATCAGCA  32935

Query  27902  AGCGATATACGCAGCGAATTGAGCGGCATAACCTGAATCTGAGGCAGCACCTGGCACGGC  27961
              ||||||||||||||||||||||||||||||||| ||||||||||||||| |||||| |||
Sbjct  32934  AGCGATATACGCAGCGAATTGAGCGGCATAACCAGAATCTGAGGCAGCATCTGGCAAGGC  32875

Query  27962  TGGGACGGAAGTCGCTGTCGTTCTCAAAATCGGTGGAGCTGCATGACAAAGTCATCGGGC  28021
              ||||  ||||||| |||||||||||||||||||||| |||||||||||||||||||||||
Sbjct  32874  TGGGCAGGAAGTCACTGTCGTTCTCAAAATCGGTGGCGCTGCATGACAAAGTCATCGGGC  32815

Query  28022  ATTATCTGAACATAAAACACTATCAATAAGTTGGAGTCATTACC  28065
              ||||||||||||||||||||||||| ||||||||||||||||||
Sbjct  32814  ATTATCTGAACATAAAACACTATCAGTAAGTTGGAGTCATTACC  32771


Range 25: 27389 to 27898

Score:931 bits(504), Expect:0.0, 
Identities:508/510(99%),  Gaps:0/510(0%), Strand: Plus/Minus

Query  6900   CCGAATAGGTTTCGTCGCGGATGTGCCAGGCTTGCAGCCAGGACAGCTTGGCGTAGGTCA  6959
              ||||||||||||||||||||||||||||||||||||||||||||||||||||||||||||
Sbjct  27898  CCGAATAGGTTTCGTCGCGGATGTGCCAGGCTTGCAGCCAGGACAGCTTGGCGTAGGTCA  27839

Query  6960   GGCCGGGGCTCGACTCGGCCATCTTGGTCAGCCCGAGGTTGATCGCATCACCGAGGATTG  7019
              ||||||||||||||||||||||||||||||||||||||||||||||||||||||||||||
Sbjct  27838  GGCCGGGGCTCGACTCGGCCATCTTGGTCAGCCCGAGGTTGATCGCATCACCGAGGATTG  27779

Query  7020   CGGACAGCAGCAACGTCCTGTCTTTGGCCTCGGCCCCGTCCTTCAAGTGGGTGAAGTGGC  7079
              ||||||||||||||||||||||||||||||||||||||||||||||||||||||||||||
Sbjct  27778  CGGACAGCAGCAACGTCCTGTCTTTGGCCTCGGCCCCGTCCTTCAAGTGGGTGAAGTGGC  27719

Query  7080   GGCTGAAGCCCGTCCAGTCGTCCACGTCCATCAGCAGTTCGGTGATCTTGATGCGCGGCA  7139
              ||||||||||||||||||||||||||||||||||||||||||||||||||||||||||||
Sbjct  27718  GGCTGAAGCCCGTCCAGTCGTCCACGTCCATCAGCAGTTCGGTGATCTTGATGCGCGGCA  27659

Query  7140   GTAACTGGCTGGTTTGGTCGATCAGCGCCTGCGCCCGATCCGGCACCGCCGCATCCAGCG  7199
              ||||||||||||||||||||||||||||||||||||||||||||||||||||||||||||
Sbjct  27658  GTAACTGGCTGGTTTGGTCGATCAGCGCCTGCGCCCGATCCGGCACCGCCGCATCCAGCG  27599

Query  7200   GGGTGATTTTCAGCCCTGACTCGGTGAGGATGGCATCGGGCAGCTCGTTGTCCTTGGCCA  7259
              ||||||||||||||||||||||||||||||||||||||||||||||||||||||||||||
Sbjct  27598  GGGTGATTTTCAGCCCTGACTCGGTGAGGATGGCATCGGGCAGCTCGTTGTCCTTGGCCA  27539

Query  7260   GGCGGGTGACGGTGGCCAACTGCTCGTCCAGCAGCTGCAAACGCTCTTCCAGGTACTGGT  7319
              ||||||||||||||||||||||||||||||||||||||||||||||||||||||||||||
Sbjct  27538  GGCGGGTGACGGTGGCCAACTGCTCGTCCAGCAGCTGCAAACGCTCTTCCAGGTACTGGT  27479

Query  7320   CGCTGTTCGGGTTGATCGCCAGGGGCAGGGCCTGCTCGCGCTTGAGTGCGGCGAACTTCT  7379
              ||||||||||||||||||||||||||||||||||||||||||||||||||||||||||||
Sbjct  27478  CGCTGTTCGGGTTGATCGCCAGGGGCAGGGCCTGCTCGCGCTTGAGTGCGGCGAACTTCT  27419

Query  7380   CGGCCGGCAGCAGGTAATCGTCGAAGTGGC  7409
              |||||||||||||||| |||||||||| ||
Sbjct  27418  CGGCCGGCAGCAGGTAGTCGTCGAAGTCGC  27389


Range 26: 23290 to 23451

Score:294 bits(159), Expect:1e-79, 
Identities:161/162(99%),  Gaps:0/162(0%), Strand: Plus/Minus

Query  9443   GGCGCAGTGGCGGTTTTCATGGCTTGTTATGACTGtttttttGTACAGTCTATGCCTCGG  9502
              ||||||||||||||||||||||||||||||||||||||||||||||||||||||||||||
Sbjct  23451  GGCGCAGTGGCGGTTTTCATGGCTTGTTATGACTGTTTTTTTGTACAGTCTATGCCTCGG  23392

Query  9503   GCATCCAAGCAGCAAGCGCGTTACGCCGTGGGTCGATGTTTGATGTTATGGAGCAGCAAC  9562
              ||||||||||||||||||||||||||||||||||||||||||||||||||||||||||||
Sbjct  23391  GCATCCAAGCAGCAAGCGCGTTACGCCGTGGGTCGATGTTTGATGTTATGGAGCAGCAAC  23332

Query  9563   GATGTTACGCAGCAGGGCAGTCGCCCTAAAACAAAGTTAGCC  9604
              ||||||||||||||||||||||||||||||||||||||| ||
Sbjct  23331  GATGTTACGCAGCAGGGCAGTCGCCCTAAAACAAAGTTAACC  23290


Range 27: 3238 to 3276

Score:73.1 bits(39), Expect:5e-13, 
Identities:39/39(100%),  Gaps:0/39(0%), Strand: Plus/Minus

Query  6863  GCTTAGGGTGTCATTTCGCCCTCAGCCGGAACCGACCCC  6901
             |||||||||||||||||||||||||||||||||||||||
Sbjct  3276  GCTTAGGGTGTCATTTCGCCCTCAGCCGGAACCGACCCC  3238


Range 28: 6860 to 6901

Score:73.1 bits(39), Expect:5e-13, 
Identities:41/42(98%),  Gaps:0/42(0%), Strand: Plus/Minus

Query  3238  GGGGTCGGTTCCGGCTGAGGGCGAAATGACACCCTAAGCTTT  3279
             ||||||||||||||||||||||||||||||||||||||| ||
Sbjct  6901  GGGGTCGGTTCCGGCTGAGGGCGAAATGACACCCTAAGCGTT  6860


Range 29: 9816 to 9853

Score:71.3 bits(38), Expect:2e-12, 
Identities:38/38(100%),  Gaps:0/38(0%), Strand: Plus/Minus

Query  64043  GGGGTCTGACGCTCAGTGGAACGAAAACTCACGTTAAG  64080
              ||||||||||||||||||||||||||||||||||||||
Sbjct  9853   GGGGTCTGACGCTCAGTGGAACGAAAACTCACGTTAAG  9816


Range 30: 22095 to 22142

Score:69.4 bits(37), Expect:7e-12, 
Identities:46/50(92%),  Gaps:2/50(4%), Strand: Plus/Plus

Query  24915  TCATGATGTCTAACTCCCAATTTGTGTAGGGCTTATTATGCACGCTTAAA  24964
              ||||||  | || |||||||||||||||||||||||||||||||||||||
Sbjct  22095  TCATGA--TATATCTCCCAATTTGTGTAGGGCTTATTATGCACGCTTAAA  22142


Range 31: 68451 to 68500

Score:69.4 bits(37), Expect:7e-12, 
Identities:46/50(92%),  Gaps:2/50(4%), Strand: Plus/Minus

Query  11423  TTTAAGCGTGCATAATAAGCCCTACACAAATTGGGAGATATA--TCATGA  11470
              ||||||||||||||||||||||||||||||||||||| || |  ||||||
Sbjct  68500  TTTAAGCGTGCATAATAAGCCCTACACAAATTGGGAGTTAGACATCATGA  68451


		
