# Supplementary material for: Multidrug-Resistant Proteus mirabilis Strain with Cointegrate Plasmid
Source: Microorganisms. 2020 Nov 12;8(11):1775. doi: 10.3390/microorganisms8111775 (PMC7696407; doi:10.3390/microorganisms8111775)
Supplement: Supplementary file 1 [file microorganisms-08-01775-s001.zip › suppl_table_s1.xlsx]

## Sheet: Table S1
Table S1. A complete list of antimicrobial resistance genes revealed in CriePir89 Proteus mirabilis isolate.
SEQUENCE	START	END	STRAND	GENE	%IDENTITY	DATABASE	ACCESSION	PRODUCT	RESISTANCE
chromosome	529246	530001	-	rmtB_1	100.00	resfinder	AB103506	rmtB	Amikacin;Gentamicin;Tobramycin
chromosome	530171	531031	-	blaTEM-1B_1	100.00	resfinder	AY458016	blaTEM-1B	Amoxicillin;Ampicillin;Cephalothin;Piperacillin;Ticarcillin
chromosome	535064	535939	-	blaCTX-M-15_1	100.00	resfinder	AY044436	blaCTX-M-15	Amoxicillin;Ampicillin;Aztreonam;Cefepime;Cefotaxime;Ceftazidime;Ceftriaxone;Piperacillin;Ticarcillin
chromosome	1416975	1417628	-	catA4	98.17	card	M11587	catA4	Chloramphenicol
chromosome	3437388	3438584	+	tet(J)_1	99.08	resfinder	ACLE01000065	tet(J)	Doxycycline;Tetracycline
chromosome	3843219	3843851	+	CRP	80.25	card	AP009048.1:4154296-4153663	CRP	fluoroquinolone;macrolide;penam
chromosome	4069946	4070605	+	catA1_1	99.85	resfinder	V00622	catA1	Chloramphenicol
chromosome	4075273	4076133	-	blaTEM-1B_1	100.00	resfinder	AY458016	blaTEM-1B	Amoxicillin;Ampicillin;Cephalothin;Piperacillin;Ticarcillin
chromosome	4077612	4078427	-	aph(3')-Ia_1	100.00	resfinder	V00359	aph(3')-Ia	Aminoglycosides
chromosome	4081197	4082012	+	sul2_3	100.00	resfinder	HQ840942	sul2	Sulfamethoxazole
chromosome	4082073	4082876	+	aph(3'')-Ib_5	100.00	resfinder	AF321551	aph(3'')-Ib	Streptomycin
chromosome	4082876	4083712	+	aph(6)-Id_1	100.00	resfinder	M28829	aph(6)-Id	Streptomycin
chromosome	4086780	4087640	+	aac(3)-IId_1	99.88	resfinder	EU022314	aac(3)-IId	Gentamicin;Tobramycin
chromosome	4097025	4097498	+	dfrA17_1	100.00	resfinder	FJ460238	dfrA17	Trimethoprim
chromosome	4097629	4098417	+	aadA5_1	100.00	resfinder	AF137361	aadA5	Streptomycin
chromosome	4098937	4099803	+	sul1_5	99.77	resfinder	EU780013	sul1	Sulfamethoxazole
chromosome	4182529	4183862	-	qepA1_1	100.00	resfinder	AB263754	qepA1	Ciprofloxacin
chromosome	4187251	4188006	-	rmtB_1	100.00	resfinder	AB103506	rmtB	Amikacin;Gentamicin;Tobramycin
chromosome	4188176	4189036	-	blaTEM-1B_1	100.00	resfinder	AY458016	blaTEM-1B	Amoxicillin;Ampicillin;Cephalothin;Piperacillin;Ticarcillin
chromosome	4193069	4193944	-	blaCTX-M-15_1	100.00	resfinder	AY044436	blaCTX-M-15	Amoxicillin;Ampicillin;Aztreonam;Cefepime;Cefotaxime;Ceftazidime;Ceftriaxone;Piperacillin;Ticarcillin
chromosome	4216296	4217095	-	ant(3'')-Ia_1	99.38	resfinder	X02340	ant(3'')-Ia	Streptomycin
chromosome	4217761	4218234	-	dfrA1_8	100.00	resfinder	X00926	dfrA1	Trimethoprim
plasmid	9607	10104	+	dfrA12_8	100.00	resfinder	AM040708	dfrA12	Trimethoprim
plasmid	10502	11303	+	aadA2_1	99.88	resfinder	NC_010870	aadA2	Streptomycin
plasmid	11781	12647	+	sul1_5	99.77	resfinder	EU780013	sul1	Sulfamethoxazole
plasmid	15981	16754	+	armA_1	100.00	resfinder	AY220558	armA	Amikacin;Gentamicin;Tobramycin
plasmid	19053	20528	+	msr(E)_1	100.00	resfinder	FR751518	msr(E)	Macrolides
plasmid	20584	21468	+	mph(E)_1	100.00	resfinder	DQ839391	mph(E)	Erythromycin
plasmid	23358	24188	-	blaOXA-1_1	100.00	resfinder	HQ170510	blaOXA-1	Amoxicillin;Amoxicillin+Clavulanic_acid;Ampicillin;Ampicillin+Clavulanic_acid;Cefepime;Piperacillin;Piperacillin+Tazobactam
plasmid	24319	24918	-	aac(6')-Ib-cr_1	100.00	resfinder	DQ303918	aac(6')-Ib-cr	Ciprofloxacin
plasmid	25828	26688	+	aac(3)-IIa_1	99.77	resfinder	X51534	aac(3)-IIa	Gentamicin;Tobramycin
plasmid	67264	68139	-	blaCTX-M-15_1	100.00	resfinder	AY044436	blaCTX-M-15	Amoxicillin;Ampicillin;Aztreonam;Cefepime;Cefotaxime;Ceftazidime;Ceftriaxone;Piperacillin;Ticarcillin
